# Supplementary material for: Harnessing large vision and language models in agriculture: a review
Source: Front Plant Sci. 2025 Sep 2;16:1579355. doi: 10.3389/fpls.2025.1579355 (PMC12436425; doi:10.3389/fpls.2025.1579355)
Supplement: Supplementary file 1 [file DataSheet1.csv]

authors	categories	comment	doi	entry_id	journal_ref	pdf_url	primary_category	published	summary	title	updated
[arxiv.Result.Author('M. L. Ginsberg')]	['cs.AI']	See http://www.jair.org/ for an online appendix and other files accompanying this article		http://arxiv.org/abs/cs/9308101v1	Journal of Artificial Intelligence Research, Vol 1, (1993), 25-46	http://arxiv.org/pdf/cs/9308101v1	cs.AI	1993-08-01 00:00:00+00:00	Because of their occasional need to return to shallow points in a search tree, existing backtracking methods can sometimes erase meaningful progress toward solving a search problem. In this paper, we present a method by which backtrack points can be moved deeper in the search space, thereby avoiding this difficulty. The technique developed is a variant of dependency-directed backtracking that use…	Dynamic Backtracking	1993-08-01 00:00:00+00:00
[arxiv.Result.Author('M. P. Wellman')]	['cs.AI']	See http://www.jair.org/ for any accompanying files		http://arxiv.org/abs/cs/9308102v1	Journal of Artificial Intelligence Research, Vol 1, (1993), 1-23	http://arxiv.org/pdf/cs/9308102v1	cs.AI	1993-08-01 00:00:00+00:00	Market price systems constitute a well-understood class of mechanisms that under certain conditions provide effective decentralization of decision making with minimal communication overhead. In a market-oriented programming approach to distributed problem solving, we derive the activities and resource allocations for a set of computational agents by computing the competitive equilibrium of an art…	A Market-Oriented Programming Environment and its Application to Distributed Multicommodity Flow Problems	1993-08-01 00:00:00+00:00
[arxiv.Result.Author('I. P. Gent'), arxiv.Result.Author('T. Walsh')]	['cs.AI']	See http://www.jair.org/ for any accompanying files		http://arxiv.org/abs/cs/9309101v1	Journal of Artificial Intelligence Research, Vol 1, (1993), 47-59	http://arxiv.org/pdf/cs/9309101v1	cs.AI	1993-09-01 00:00:00+00:00	We describe an extensive study of search in GSAT, an approximation procedure for propositional satisfiability. GSAT performs greedy hill-climbing on the number of satisfied clauses in a truth assignment. Our experiments provide a more complete picture of GSAT's search than previous accounts. We describe in detail the two phases of search: rapid hill-climbing followed by a long plateau search. We …	An Empirical Analysis of Search in GSAT	1993-09-01 00:00:00+00:00
[arxiv.Result.Author('F. Bergadano'), arxiv.Result.Author('D. Gunetti'), arxiv.Result.Author('U. Trinchero')]	['cs.AI']	See http://www.jair.org/ for any accompanying files		http://arxiv.org/abs/cs/9311101v1	Journal of Artificial Intelligence Research, Vol 1, (1993), 91-107	http://arxiv.org/pdf/cs/9311101v1	cs.AI	1993-11-01 00:00:00+00:00	As real logic programmers normally use cut (!), an effective learning procedure for logic programs should be able to deal with it. Because the cut predicate has only a procedural meaning, clauses containing cut cannot be learned using an extensional evaluation method, as is done in most learning systems. On the other hand, searching a space of possible programs (instead of a space of independent …	The Difficulties of Learning Logic Programs with Cut	1993-11-01 00:00:00+00:00
[arxiv.Result.Author('J. C. Schlimmer'), arxiv.Result.Author('L. A. Hermens')]	['cs.AI']	See http://www.jair.org/ for an online appendix and other files accompanying this article		http://arxiv.org/abs/cs/9311102v1	Journal of Artificial Intelligence Research, Vol 1, (1993), 61-89	http://arxiv.org/pdf/cs/9311102v1	cs.AI	1993-11-01 00:00:00+00:00	To support the goal of allowing users to record and retrieve information, this paper describes an interactive note-taking system for pen-based computers with two distinctive features. First, it actively predicts what the user is going to write. Second, it automatically constructs a custom, button-box user interface on request. The system is an example of a learning-apprentice software- agent. A m…	Software Agents: Completing Patterns and Constructing User Interfaces	1993-11-01 00:00:00+00:00
[arxiv.Result.Author('M. Buchheit'), arxiv.Result.Author('F. M. Donini'), arxiv.Result.Author('A. Schaerf')]	['cs.AI']	See http://www.jair.org/ for any accompanying files		http://arxiv.org/abs/cs/9312101v1	Journal of Artificial Intelligence Research, Vol 1, (1993), 109-138	http://arxiv.org/pdf/cs/9312101v1	cs.AI	1993-12-01 00:00:00+00:00	Terminological knowledge representation systems (TKRSs) are tools for designing and using knowledge bases that make use of terminological languages (or concept languages). We analyze from a theoretical point of view a TKRS whose capabilities go beyond the ones of presently available TKRSs. The new features studied, often required in practical applications, can be summarized in three main points. …	Decidable Reasoning in Terminological Knowledge Representation Systems	1993-12-01 00:00:00+00:00
[arxiv.Result.Author('N. Nilsson')]	['cs.AI']	See http://www.jair.org/ for any accompanying files		http://arxiv.org/abs/cs/9401101v1	Journal of Artificial Intelligence Research, Vol 1, (1994), 139-158	http://arxiv.org/pdf/cs/9401101v1	cs.AI	1994-01-01 00:00:00+00:00	A formalism is presented for computing and organizing actions for autonomous agents in dynamic environments. We introduce the notion of teleo-reactive (T-R) programs whose execution entails the construction of circuitry for the continuous computation of the parameters and conditions on which agent action is based. In addition to continuous feedback, T-R programs support parameter binding and recu…	Teleo-Reactive Programs for Agent Control	1994-01-01 00:00:00+00:00
[arxiv.Result.Author('C. X. Ling')]	['cs.AI']	See http://www.jair.org/ for an online appendix and other files accompanying this article		http://arxiv.org/abs/cs/9402101v1	Journal of Artificial Intelligence Research, Vol 1, (1994), 209-229	http://arxiv.org/pdf/cs/9402101v1	cs.AI	1994-02-01 00:00:00+00:00	Learning the past tense of English verbs - a seemingly minor aspect of language acquisition - has generated heated debates since 1986, and has become a landmark task for testing the adequacy of cognitive modeling. Several artificial neural networks (ANNs) have been implemented, and a challenge for better symbolic models has been posed. In this paper, we present a general-purpose Symbolic Pattern …	Learning the Past Tense of English Verbs: The Symbolic Pattern Associator vs. Connectionist Models	1994-02-01 00:00:00+00:00
[arxiv.Result.Author('D. J. Cook'), arxiv.Result.Author('L. B. Holder')]	['cs.AI']	See http://www.jair.org/ for an online appendix and other files accompanying this article		http://arxiv.org/abs/cs/9402102v1	Journal of Artificial Intelligence Research, Vol 1, (1994), 231-255	http://arxiv.org/pdf/cs/9402102v1	cs.AI	1994-02-01 00:00:00+00:00	The ability to identify interesting and repetitive substructures is an essential component to discovering knowledge in structural data. We describe a new version of our SUBDUE substructure discovery system based on the minimum description length principle. The SUBDUE system discovers substructures that compress the original data and represent structural concepts in the data. By replacing previous…	Substructure Discovery Using Minimum Description Length and Background Knowledge	1994-02-01 00:00:00+00:00
[arxiv.Result.Author('M. Koppel'), arxiv.Result.Author('R. Feldman'), arxiv.Result.Author('A. M. Segre')]	['cs.AI']	See http://www.jair.org/ for any accompanying files		http://arxiv.org/abs/cs/9402103v1	Journal of Artificial Intelligence Research, Vol 1, (1994), 159-208	http://arxiv.org/pdf/cs/9402103v1	cs.AI	1994-02-01 00:00:00+00:00	The theory revision problem is the problem of how best to go about revising a deficient domain theory using information contained in examples that expose inaccuracies. In this paper we present our approach to the theory revision problem for propositional domain theories. The approach described here, called PTR, uses probabilities associated with domain theory elements to numerically track the ``f…	Bias-Driven Revision of Logical Domain Theories	1994-02-01 00:00:00+00:00
[arxiv.Result.Author('P. M. Murphy'), arxiv.Result.Author('M. J. Pazzani')]	['cs.AI']	See http://www.jair.org/ for any accompanying files		http://arxiv.org/abs/cs/9403101v1	Journal of Artificial Intelligence Research, Vol 1, (1994), 257-275	http://arxiv.org/pdf/cs/9403101v1	cs.AI	1994-03-01 00:00:00+00:00	We report on a series of experiments in which all decision trees consistent with the training data are constructed. These experiments were run to gain an understanding of the properties of the set of consistent decision trees and the factors that affect the accuracy of individual trees. In particular, we investigated the relationship between the size of a decision tree consistent with some traini…	Exploring the Decision Forest: An Empirical Investigation of Occam's Razor in Decision Tree Induction	1994-03-01 00:00:00+00:00
[arxiv.Result.Author('A. Borgida'), arxiv.Result.Author('P. F. Patel-Schneider')]	['cs.AI']	See http://www.jair.org/ for any accompanying files		http://arxiv.org/abs/cs/9406101v1	Journal of Artificial Intelligence Research, Vol 1, (1994), 277-308	http://arxiv.org/pdf/cs/9406101v1	cs.AI	1994-06-01 00:00:00+00:00	This paper analyzes the correctness of the subsumption algorithm used in CLASSIC, a description logic-based knowledge representation system that is being used in practical applications. In order to deal efficiently with individuals in CLASSIC descriptions, the developers have had to use an algorithm that is incomplete with respect to the standard, model-theoretic semantics for description logics.…	A Semantics and Complete Algorithm for Subsumption in the CLASSIC Description Logic	1994-06-01 00:00:00+00:00
[arxiv.Result.Author('R. Sebastiani')]	['cs.AI']	See http://www.jair.org/ for any accompanying files		http://arxiv.org/abs/cs/9406102v1	Journal of Artificial Intelligence Research, Vol 1, (1994), 309-314	http://arxiv.org/pdf/cs/9406102v1	cs.AI	1994-06-01 00:00:00+00:00	In this paper we describe how to modify GSAT so that it can be applied to non-clausal formulas. The idea is to use a particular ``score'' function which gives the number of clauses of the CNF conversion of a formula which are false under a given truth assignment. Its value is computed in linear time, without constructing the CNF conversion itself. The proposed methodology applies to most of the v…	Applying GSAT to Non-Clausal Formulas	1994-06-01 00:00:00+00:00
[arxiv.Result.Author('A. J. Grove'), arxiv.Result.Author('J. Y. Halpern'), arxiv.Result.Author('D. Koller')]	['cs.AI']	See http://www.jair.org/ for any accompanying files		http://arxiv.org/abs/cs/9408101v1	Journal of Artificial Intelligence Research, Vol 2, (1994), 33-88	http://arxiv.org/pdf/cs/9408101v1	cs.AI	1994-08-01 00:00:00+00:00	Given a knowledge base KB containing first-order and statistical facts, we consider a principled method, called the random-worlds method, for computing a degree of belief that some formula Phi holds given KB. If we are reasoning about a world or system consisting of N individuals, then we can consider all possible worlds, or first-order models, with domain {1,...,N} that satisfy KB, and compute t…	Random Worlds and Maximum Entropy	1994-08-01 00:00:00+00:00
[arxiv.Result.Author('T. Kitani'), arxiv.Result.Author('Y. Eriguchi'), arxiv.Result.Author('M. Hara')]	['cs.AI']	See http://www.jair.org/ for any accompanying files		http://arxiv.org/abs/cs/9408102v1	Journal of Artificial Intelligence Research, Vol 2, (1994), 89-110	http://arxiv.org/pdf/cs/9408102v1	cs.AI	1994-08-01 00:00:00+00:00	Information extraction is the task of automatically picking up information of interest from an unconstrained text. Information of interest is usually extracted in two steps. First, sentence level processing locates relevant pieces of information scattered throughout the text; second, discourse processing merges coreferential information to generate the output. In the first step, pieces of informa…	Pattern Matching and Discourse Processing in Information Extraction from Japanese Text	1994-08-01 00:00:00+00:00
[arxiv.Result.Author('S. K. Murthy'), arxiv.Result.Author('S. Kasif'), arxiv.Result.Author('S. Salzberg')]	['cs.AI']	See http://www.jair.org/ for an online appendix and other files accompanying this article		http://arxiv.org/abs/cs/9408103v1	Journal of Artificial Intelligence Research, Vol 2, (1994), 1-32	http://arxiv.org/pdf/cs/9408103v1	cs.AI	1994-08-01 00:00:00+00:00	This article describes a new system for induction of oblique decision trees. This system, OC1, combines deterministic hill-climbing with two forms of randomization to find a good oblique split (in the form of a hyperplane) at each node of a decision tree. Oblique decision tree methods are tuned especially for domains in which the attributes are numeric, although they can be adapted to symbolic or…	A System for Induction of Oblique Decision Trees	1994-08-01 00:00:00+00:00
[arxiv.Result.Author('S. Safra'), arxiv.Result.Author('M. Tennenholtz')]	['cs.AI']	See http://www.jair.org/ for any accompanying files		http://arxiv.org/abs/cs/9409101v1	Journal of Artificial Intelligence Research, Vol 2, (1994), 111-129	http://arxiv.org/pdf/cs/9409101v1	cs.AI	1994-09-01 00:00:00+00:00	This paper introduces a framework for Planning while Learning where an agent is given a goal to achieve in an environment whose behavior is only partially known to the agent. We discuss the tractability of various plan-design processes. We show that for a large natural class of Planning while Learning systems, a plan can be presented and verified in a reasonable time. However, coming up algorithm…	On Planning while Learning	1994-09-01 00:00:00+00:00
[arxiv.Result.Author('S. Soderland'), arxiv.Result.Author('Lehnert. W')]	['cs.AI']	See http://www.jair.org/ for any accompanying files		http://arxiv.org/abs/cs/9412101v1	Journal of Artificial Intelligence Research, Vol 2, (1994), 131-158	http://arxiv.org/pdf/cs/9412101v1	cs.AI	1994-12-01 00:00:00+00:00	The vast amounts of on-line text now available have led to renewed interest in information extraction (IE) systems that analyze unrestricted text, producing a structured representation of selected information from the text. This paper presents a novel approach that uses machine learning to acquire knowledge for some of the higher level IE processing. Wrap-Up is a trainable IE discourse component …	Wrap-Up: a Trainable Discourse Module for Information Extraction	1994-12-01 00:00:00+00:00
[arxiv.Result.Author('W. L. Buntine')]	['cs.AI']	See http://www.jair.org/ for any accompanying files		http://arxiv.org/abs/cs/9412102v1	Journal of Artificial Intelligence Research, Vol 2, (1994), 159-225	http://arxiv.org/pdf/cs/9412102v1	cs.AI	1994-12-01 00:00:00+00:00	This paper is a multidisciplinary review of empirical, statistical learning from a graphical model perspective. Well-known examples of graphical models include Bayesian networks, directed graphs representing a Markov chain, and undirected networks representing a Markov field. These graphical models are extended to model data analysis and empirical learning using the notation of plates. Graphical …	Operations for Learning with Graphical Models	1994-12-01 00:00:00+00:00
[arxiv.Result.Author('S. Minton'), arxiv.Result.Author('J. Bresina'), arxiv.Result.Author('M. Drummond')]	['cs.AI']	See http://www.jair.org/ for an online appendix and other files accompanying this article		http://arxiv.org/abs/cs/9412103v1	Journal of Artificial Intelligence Research, Vol 2, (1994), 227-262	http://arxiv.org/pdf/cs/9412103v1	cs.AI	1994-12-01 00:00:00+00:00	For many years, the intuitions underlying partial-order planning were largely taken for granted. Only in the past few years has there been renewed interest in the fundamental principles underlying this paradigm. In this paper, we present a rigorous comparative analysis of partial-order and total-order planning by focusing on two specific planners that can be directly compared. We show that there …	Total-Order and Partial-Order Planning: A Comparative Analysis	1994-12-01 00:00:00+00:00
[arxiv.Result.Author('T. G. Dietterich'), arxiv.Result.Author('G. Bakiri')]	['cs.AI']	See http://www.jair.org/ for any accompanying files		http://arxiv.org/abs/cs/9501101v1	Journal of Artificial Intelligence Research, Vol 2, (1995), 263-286	http://arxiv.org/pdf/cs/9501101v1	cs.AI	1995-01-01 00:00:00+00:00	Multiclass learning problems involve finding a definition for an unknown function f(x) whose range is a discrete set containing k &gt 2 values (i.e., k ``classes''). The definition is acquired by studying collections of training examples of the form [x_i, f (x_i)]. Existing approaches to multiclass learning problems include direct application of multiclass algorithms such as the decision-tree alg…	Solving Multiclass Learning Problems via Error-Correcting Output Codes	1995-01-01 00:00:00+00:00
[arxiv.Result.Author('S. Hanks'), arxiv.Result.Author('D. S. Weld')]	['cs.AI']	See http://www.jair.org/ for any accompanying files		http://arxiv.org/abs/cs/9501102v1	Journal of Artificial Intelligence Research, Vol 2, (1995), 319-360	http://arxiv.org/pdf/cs/9501102v1	cs.AI	1995-01-01 00:00:00+00:00	The paradigms of transformational planning, case-based planning, and plan debugging all involve a process known as plan adaptation - modifying or repairing an old plan so it solves a new problem. In this paper we provide a domain-independent algorithm for plan adaptation, demonstrate that it is sound, complete, and systematic, and compare it to other adaptation algorithms in the literature. Our a…	A Domain-Independent Algorithm for Plan Adaptation	1995-01-01 00:00:00+00:00
[arxiv.Result.Author('P. Cichosz')]	['cs.AI']	See http://www.jair.org/ for any accompanying files		http://arxiv.org/abs/cs/9501103v1	Journal of Artificial Intelligence Research, Vol 2, (1995), 287-318	http://arxiv.org/pdf/cs/9501103v1	cs.AI	1995-01-01 00:00:00+00:00	Temporal difference (TD) methods constitute a class of methods for learning predictions in multi-step prediction problems, parameterized by a recency factor lambda. Currently the most important application of these methods is to temporal credit assignment in reinforcement learning. Well known reinforcement learning algorithms, such as AHC or Q-learning, may be viewed as instances of TD learning. …	Truncating Temporal Differences: On the Efficient Implementation of TD(lambda) for Reinforcement Learning	1995-01-01 00:00:00+00:00
[arxiv.Result.Author('P. D. Turney')]	['cs.AI']	See http://www.jair.org/ for any accompanying files		http://arxiv.org/abs/cs/9503102v1	Journal of Artificial Intelligence Research, Vol 2, (1995), 369-409	http://arxiv.org/pdf/cs/9503102v1	cs.AI	1995-03-01 00:00:00+00:00	This paper introduces ICET, a new algorithm for cost-sensitive classification. ICET uses a genetic algorithm to evolve a population of biases for a decision tree induction algorithm. The fitness function of the genetic algorithm is the average cost of classification when using the decision tree, including both the costs of tests (features, measurements) and the costs of classification errors. ICE…	Cost-Sensitive Classification: Empirical Evaluation of a Hybrid Genetic Decision Tree Induction Algorithm	1995-03-01 00:00:00+00:00
[arxiv.Result.Author('S. K. Donoho'), arxiv.Result.Author('L. A. Rendell')]	['cs.AI']	See http://www.jair.org/ for an online appendix and other files accompanying this article		http://arxiv.org/abs/cs/9504101v1	Journal of Artificial Intelligence Research, Vol 2, (1995), 411-446	http://arxiv.org/pdf/cs/9504101v1	cs.AI	1995-04-01 00:00:00+00:00	Theory revision integrates inductive learning and background knowledge by combining training examples with a coarse domain theory to produce a more accurate theory. There are two challenges that theory revision and other theory-guided systems face. First, a representation language appropriate for the initial theory may be inappropriate for an improved theory. While the original representation may…	Rerepresenting and Restructuring Domain Theories: A Constructive Induction Approach	1995-04-01 00:00:00+00:00
[arxiv.Result.Author('P. David')]	['cs.AI']	See http://www.jair.org/ for any accompanying files		http://arxiv.org/abs/cs/9505101v1	Journal of Artificial Intelligence Research, Vol 2, (1995), 447-474	http://arxiv.org/pdf/cs/9505101v1	cs.AI	1995-05-01 00:00:00+00:00	Many studies have been carried out in order to increase the search efficiency of constraint satisfaction problems; among them, some make use of structural properties of the constraint network; others take into account semantic properties of the constraints, generally assuming that all the constraints possess the given property. In this paper, we propose a new decomposition method benefiting from …	Using Pivot Consistency to Decompose and Solve Functional CSPs	1995-05-01 00:00:00+00:00
[arxiv.Result.Author('A. Schaerf'), arxiv.Result.Author('Y. Shoham'), arxiv.Result.Author('M. Tennenholtz')]	['cs.AI']	See http://www.jair.org/ for any accompanying files		http://arxiv.org/abs/cs/9505102v1	Journal of Artificial Intelligence Research, Vol 2, (1995), 475-500	http://arxiv.org/pdf/cs/9505102v1	cs.AI	1995-05-01 00:00:00+00:00	We study the process of multi-agent reinforcement learning in the context of load balancing in a distributed system, without use of either central coordination or explicit communication. We first define a precise framework in which to study adaptive load balancing, important features of which are its stochastic nature and the purely local information available to individual agents. Given this fra…	Adaptive Load Balancing: A Study in Multi-Agent Learning	1995-05-01 00:00:00+00:00
[arxiv.Result.Author('S. J. Russell'), arxiv.Result.Author('D. Subramanian')]	['cs.AI']	See http://www.jair.org/ for any accompanying files		http://arxiv.org/abs/cs/9505103v1	Journal of Artificial Intelligence Research, Vol 2, (1995), 575-609	http://arxiv.org/pdf/cs/9505103v1	cs.AI	1995-05-01 00:00:00+00:00	Since its inception, artificial intelligence has relied upon a theoretical foundation centered around perfect rationality as the desired property of intelligent systems. We argue, as others have done, that this foundation is inadequate because it imposes fundamentally unsatisfiable requirements. As a result, there has arisen a wide gap between theory and practice in AI, hindering progress in the …	Provably Bounded-Optimal Agents	1995-05-01 00:00:00+00:00
[arxiv.Result.Author('W. W. Cohen')]	['cs.AI']	See http://www.jair.org/ for any accompanying files		http://arxiv.org/abs/cs/9505104v1	Journal of Artificial Intelligence Research, Vol 2, (1995), 501-539	http://arxiv.org/pdf/cs/9505104v1	cs.AI	1995-05-01 00:00:00+00:00	We present algorithms that learn certain classes of function-free recursive logic programs in polynomial time from equivalence queries. In particular, we show that a single k-ary recursive constant-depth determinate clause is learnable. Two-clause programs consisting of one learnable recursive clause and one constant-depth determinate non-recursive clause are also learnable, if an additional ``ba…	Pac-Learning Recursive Logic Programs: Efficient Algorithms	1995-05-01 00:00:00+00:00
[arxiv.Result.Author('W. W. Cohen')]	['cs.AI']	See http://www.jair.org/ for any accompanying files		http://arxiv.org/abs/cs/9505105v1	Journal of Artificial Intelligence Research, Vol 2, (1995), 541-573	http://arxiv.org/pdf/cs/9505105v1	cs.AI	1995-05-01 00:00:00+00:00	In a companion paper it was shown that the class of constant-depth determinate k-ary recursive clauses is efficiently learnable. In this paper we present negative results showing that any natural generalization of this class is hard to learn in Valiant's model of pac-learnability. In particular, we show that the following program classes are cryptographically hard to learn: programs with an unbou…	Pac-learning Recursive Logic Programs: Negative Results	1995-05-01 00:00:00+00:00
[arxiv.Result.Author('M. Veloso'), arxiv.Result.Author('P. Stone')]	['cs.AI']	See http://www.jair.org/ for an online appendix and other files accompanying this article		http://arxiv.org/abs/cs/9506101v1	Journal of Artificial Intelligence Research, Vol 3, (1995), 25-52	http://arxiv.org/pdf/cs/9506101v1	cs.AI	1995-06-01 00:00:00+00:00	There has been evidence that least-commitment planners can efficiently handle planning problems that involve difficult goal interactions. This evidence has led to the common belief that delayed-commitment is the "best" possible planning strategy. However, we recently found evidence that eager-commitment planners can handle a variety of planning problems more efficiently, in particular those with …	FLECS: Planning with a Flexible Commitment Strategy	1995-06-01 00:00:00+00:00
[arxiv.Result.Author('R. J. Mooney'), arxiv.Result.Author('M. E. Califf')]	['cs.AI']	See http://www.jair.org/ for any accompanying files		http://arxiv.org/abs/cs/9506102v1	Journal of Artificial Intelligence Research, Vol 3, (1995), 1-24	http://arxiv.org/pdf/cs/9506102v1	cs.AI	1995-06-01 00:00:00+00:00	This paper presents a method for inducing logic programs from examples that learns a new class of concepts called first-order decision lists, defined as ordered lists of clauses each ending in a cut. The method, called FOIDL, is based on FOIL (Quinlan, 1990) but employs intensional background knowledge and avoids the need for explicit negative examples. It is particularly useful for problems that…	Induction of First-Order Decision Lists: Results on Learning the Past Tense of English Verbs	1995-06-01 00:00:00+00:00
[arxiv.Result.Author('R. Bergmann'), arxiv.Result.Author('W. Wilke')]	['cs.AI']	See http://www.jair.org/ for an online appendix and other files accompanying this article		http://arxiv.org/abs/cs/9507101v1	Journal of Artificial Intelligence Research, Vol 3, (1995), 53-118	http://arxiv.org/pdf/cs/9507101v1	cs.AI	1995-07-01 00:00:00+00:00	ion is one of the most promising approaches to improve the performance of problem solvers. In several domains abstraction by dropping sentences of a domain description -- as used in most hierarchical planners -- has proven useful. In this paper we present examples which illustrate significant drawbacks of abstraction by dropping sentences. To overcome these drawbacks, we propose a more general vi…	Building and Refining Abstract Planning Cases by Change of Representation Language	1995-07-01 00:00:00+00:00
[arxiv.Result.Author('Q. Zhao'), arxiv.Result.Author('T. Nishida')]	['cs.AI']	See http://www.jair.org/ for any accompanying files		http://arxiv.org/abs/cs/9508101v1	Journal of Artificial Intelligence Research, Vol 3, (1995), 119-145	http://arxiv.org/pdf/cs/9508101v1	cs.AI	1995-08-01 00:00:00+00:00	Identifying inaccurate data has long been regarded as a significant and difficult problem in AI. In this paper, we present a new method for identifying inaccurate data on the basis of qualitative correlations among related data. First, we introduce the definitions of related data and qualitative correlations among related data. Then we put forward a new concept called support coefficient function…	Using Qualitative Hypotheses to Identify Inaccurate Data	1995-08-01 00:00:00+00:00
[arxiv.Result.Author('C. G. Giraud-Carrier'), arxiv.Result.Author('T. R. Martinez')]	['cs.AI']	See http://www.jair.org/ for an online appendix and other files accompanying this article		http://arxiv.org/abs/cs/9508102v1	Journal of Artificial Intelligence Research, Vol 3, (1995), 147-185	http://arxiv.org/pdf/cs/9508102v1	cs.AI	1995-08-01 00:00:00+00:00	Learning and reasoning are both aspects of what is considered to be intelligence. Their studies within AI have been separated historically, learning being the topic of machine learning and neural networks, and reasoning falling under classical (or symbolic) AI. However, learning and reasoning are in many ways interdependent. This paper discusses the nature of some of these interdependencies and p…	An Integrated Framework for Learning and Reasoning	1995-08-01 00:00:00+00:00
[arxiv.Result.Author('Y. Bengio'), arxiv.Result.Author('P. Frasconi')]	['cs.AI']	See http://www.jair.org/ for any accompanying files		http://arxiv.org/abs/cs/9510101v1	Journal of Artificial Intelligence Research, Vol 3, (1995), 249-270	http://arxiv.org/pdf/cs/9510101v1	cs.AI	1995-10-01 00:00:00+00:00	This paper studies the problem of ergodicity of transition probability matrices in Markovian models, such as hidden Markov models (HMMs), and how it makes very difficult the task of learning to represent long-term context for sequential data. This phenomenon hurts the forward propagation of long-term context information, as well as learning a hidden state representation to represent long-term con…	Diffusion of Context and Credit Information in Markovian Models	1995-10-01 00:00:00+00:00
[arxiv.Result.Author('G. Pinkas'), arxiv.Result.Author('R. Dechter')]	['cs.AI']	See http://www.jair.org/ for any accompanying files		http://arxiv.org/abs/cs/9510102v1	Journal of Artificial Intelligence Research, Vol 3, (1995), 223-248	http://arxiv.org/pdf/cs/9510102v1	cs.AI	1995-10-01 00:00:00+00:00	Symmetric networks designed for energy minimization such as Boltzman machines and Hopfield nets are frequently investigated for use in optimization, constraint satisfaction and approximation of NP-hard problems. Nevertheless, finding a global solution (i.e., a global minimum for the energy function) is not guaranteed and even a local solution may take an exponential number of steps. We propose an…	Improving Connectionist Energy Minimization	1995-10-01 00:00:00+00:00
[arxiv.Result.Author('K. Woods'), arxiv.Result.Author('D. Cook'), arxiv.Result.Author('L. Hall'), arxiv.Result.Author('K. Bowyer'), arxiv.Result.Author('L. Stark')]	['cs.AI']	See http://www.jair.org/ for any accompanying files		http://arxiv.org/abs/cs/9510103v1	Journal of Artificial Intelligence Research, Vol 3, (1995), 187-222	http://arxiv.org/pdf/cs/9510103v1	cs.AI	1995-10-01 00:00:00+00:00	Functionality-based recognition systems recognize objects at the category level by reasoning about how well the objects support the expected function. Such systems naturally associate a ``measure of goodness'' or ``membership value'' with a recognized object. This measure of goodness is the result of combining individual measures, or membership values, from potentially many primitive evaluations …	Learning Membership Functions in a Function-Based Object Recognition System	1995-10-01 00:00:00+00:00
[arxiv.Result.Author('S. B. Huffman'), arxiv.Result.Author('J. E. Laird')]	['cs.AI']	See http://www.jair.org/ for any accompanying files		http://arxiv.org/abs/cs/9511101v1	Journal of Artificial Intelligence Research, Vol 3, (1995), 271-324	http://arxiv.org/pdf/cs/9511101v1	cs.AI	1995-11-01 00:00:00+00:00	This paper presents an approach to learning from situated, interactive tutorial instruction within an ongoing agent. Tutorial instruction is a flexible (and thus powerful) paradigm for teaching tasks because it allows an instructor to communicate whatever types of knowledge an agent might need in whatever situations might arise. To support this flexibility, however, the agent must be able to lear…	Flexibly Instructable Agents	1995-11-01 00:00:00+00:00
[arxiv.Result.Author('G. I. Webb')]	['cs.AI']	See http://www.jair.org/ for any accompanying files		http://arxiv.org/abs/cs/9512101v1	Journal of Artificial Intelligence Research, Vol 3, (1995), 431-465	http://arxiv.org/pdf/cs/9512101v1	cs.AI	1995-12-01 00:00:00+00:00	OPUS is a branch and bound search algorithm that enables efficient admissible search through spaces for which the order of search operator application is not significant. The algorithm's search efficiency is demonstrated with respect to very large machine learning search spaces. The use of admissible search is of potential value to the machine learning community as it means that the exact learnin…	OPUS: An Efficient Admissible Algorithm for Unordered Search	1995-12-01 00:00:00+00:00
[arxiv.Result.Author('A. Broggi'), arxiv.Result.Author('S. Berte')]	['cs.AI']	See http://www.jair.org/ for any accompanying files		http://arxiv.org/abs/cs/9512102v1	Journal of Artificial Intelligence Research, Vol 3, (1995), 325-348	http://arxiv.org/pdf/cs/9512102v1	cs.AI	1995-12-01 00:00:00+00:00	The main aim of this work is the development of a vision-based road detection system fast enough to cope with the difficult real-time constraints imposed by moving vehicle applications. The hardware platform, a special-purpose massively parallel system, has been chosen to minimize system production and operational costs. This paper presents a novel approach to expectation-driven low-level image s…	Vision-Based Road Detection in Automotive Systems: A Real-Time Expectation-Driven Approach	1995-12-01 00:00:00+00:00
[arxiv.Result.Author('P. Idestam-Almquist')]	['cs.AI']	See http://www.jair.org/ for any accompanying files		http://arxiv.org/abs/cs/9512103v1	Journal of Artificial Intelligence Research, Vol 3, (1995), 467-489	http://arxiv.org/pdf/cs/9512103v1	cs.AI	1995-12-01 00:00:00+00:00	In the area of inductive learning, generalization is a main operation, and the usual definition of induction is based on logical implication. Recently there has been a rising interest in clausal representation of knowledge in machine learning. Almost all inductive learning systems that perform generalization of clauses use the relation theta-subsumption instead of implication. The main reason is …	Generalization of Clauses under Implication	1995-12-01 00:00:00+00:00
[arxiv.Result.Author('D. Heckerman'), arxiv.Result.Author('R. Shachter')]	['cs.AI']	See http://www.jair.org/ for any accompanying files		http://arxiv.org/abs/cs/9512104v1	Journal of Artificial Intelligence Research, Vol 3, (1995), 405-430	http://arxiv.org/pdf/cs/9512104v1	cs.AI	1995-12-01 00:00:00+00:00	We present a definition of cause and effect in terms of decision-theoretic primitives and thereby provide a principled foundation for causal reasoning. Our definition departs from the traditional view of causation in that causal assertions may vary with the set of decisions available. We argue that this approach provides added clarity to the notion of cause. Also in this paper, we examine the enc…	Decision-Theoretic Foundations for Causal Reasoning	1995-12-01 00:00:00+00:00
[arxiv.Result.Author('R. Khardon')]	['cs.AI']	See http://www.jair.org/ for any accompanying files		http://arxiv.org/abs/cs/9512105v1	Journal of Artificial Intelligence Research, Vol 3, (1995), 349-372	http://arxiv.org/pdf/cs/9512105v1	cs.AI	1995-12-01 00:00:00+00:00	Characteristic models are an alternative, model based, representation for Horn expressions. It has been shown that these two representations are incomparable and each has its advantages over the other. It is therefore natural to ask what is the cost of translating, back and forth, between these representations. Interestingly, the same translation questions arise in database theory, where it has a…	Translating between Horn Representations and their Characteristic Models	1995-12-01 00:00:00+00:00
[arxiv.Result.Author('M. Buro')]	['cs.AI']	See http://www.jair.org/ for any accompanying files		http://arxiv.org/abs/cs/9512106v1	Journal of Artificial Intelligence Research, Vol 3, (1995), 373-382	http://arxiv.org/pdf/cs/9512106v1	cs.AI	1995-12-01 00:00:00+00:00	This article describes an application of three well-known statistical methods in the field of game-tree search: using a large number of classified Othello positions, feature weights for evaluation functions with a game-phase-independent meaning are estimated by means of logistic regression, Fisher's linear discriminant, and the quadratic discriminant function for normally distributed features. Th…	Statistical Feature Combination for the Evaluation of Game Positions	1995-12-01 00:00:00+00:00
[arxiv.Result.Author('S. M. Weiss'), arxiv.Result.Author('N. Indurkhya')]	['cs.AI']	See http://www.jair.org/ for any accompanying files		http://arxiv.org/abs/cs/9512107v1	Journal of Artificial Intelligence Research, Vol 3, (1995), 383-403	http://arxiv.org/pdf/cs/9512107v1	cs.AI	1995-12-01 00:00:00+00:00	We describe a machine learning method for predicting the value of a real-valued function, given the values of multiple input variables. The method induces solutions from samples in the form of ordered disjunctive normal form (DNF) decision rules. A central objective of the method and representation is the induction of compact, easily interpretable solutions. This rule-based decision model can be …	Rule-based Machine Learning Methods for Functional Prediction	1995-12-01 00:00:00+00:00
[arxiv.Result.Author('P. vanBeek'), arxiv.Result.Author('D. W. Manchak')]	['cs.AI']	See http://www.jair.org/ for any accompanying files		http://arxiv.org/abs/cs/9601101v1	Journal of Artificial Intelligence Research, Vol 4, (1996), 1-18	http://arxiv.org/pdf/cs/9601101v1	cs.AI	1996-01-01 00:00:00+00:00	Many applications -- from planning and scheduling to problems in molecular biology -- rely heavily on a temporal reasoning component. In this paper, we discuss the design and empirical analysis of algorithms for a temporal reasoning system based on Allen's influential interval-based framework for representing temporal information. At the core of the system are algorithms for determining whether t…	The Design and Experimental Analysis of Algorithms for Temporal Reasoning	1996-01-01 00:00:00+00:00
[arxiv.Result.Author('G. Brewka')]	['cs.AI']	See http://www.jair.org/ for any accompanying files		http://arxiv.org/abs/cs/9602101v1	Journal of Artificial Intelligence Research, Vol 4, (1996), 19-36	http://arxiv.org/pdf/cs/9602101v1	cs.AI	1996-02-01 00:00:00+00:00	The paper describes an extension of well-founded semantics for logic programs with two types of negation. In this extension information about preferences between rules can be expressed in the logical language and derived dynamically. This is achieved by using a reserved predicate symbol and a naming technique. Conflicts among rules are resolved whenever possible on the basis of derived preference…	Well-Founded Semantics for Extended Logic Programs with Dynamic Preferences	1996-02-01 00:00:00+00:00
[arxiv.Result.Author('A. L. Delcher'), arxiv.Result.Author('A. J. Grove'), arxiv.Result.Author('S. Kasif'), arxiv.Result.Author('J. Pearl')]	['cs.AI']	See http://www.jair.org/ for any accompanying files		http://arxiv.org/abs/cs/9602102v1	Journal of Artificial Intelligence Research, Vol 4, (1996), 37-59	http://arxiv.org/pdf/cs/9602102v1	cs.AI	1996-02-01 00:00:00+00:00	Traditional databases commonly support efficient query and update procedures that operate in time which is sublinear in the size of the database. Our goal in this paper is to take a first step toward dynamic reasoning in probabilistic databases with comparable efficiency. We propose a dynamic data structure that supports efficient algorithms for updating and querying singly connected Bayesian net…	Logarithmic-Time Updates and Queries in Probabilistic Networks	1996-02-01 00:00:00+00:00
[arxiv.Result.Author('T. Hogg')]	['cs.AI']	See http://www.jair.org/ for an online appendix and other files accompanying this article		http://arxiv.org/abs/cs/9603101v1	Journal of Artificial Intelligence Research, Vol 4, (1996), 91-128	http://arxiv.org/pdf/cs/9603101v1	cs.AI	1996-03-01 00:00:00+00:00	We introduce an algorithm for combinatorial search on quantum computers that is capable of significantly concentrating amplitude into solutions for some NP search problems, on average. This is done by exploiting the same aspects of problem structure as used by classical backtrack methods to avoid unproductive search choices. This quantum algorithm is much more likely to find solutions than the si…	Quantum Computing and Phase Transitions in Combinatorial Search	1996-03-01 00:00:00+00:00
[arxiv.Result.Author('L. K. Saul'), arxiv.Result.Author('T. Jaakkola'), arxiv.Result.Author('M. I. Jordan')]	['cs.AI']	See http://www.jair.org/ for any accompanying files		http://arxiv.org/abs/cs/9603102v1	Journal of Artificial Intelligence Research, Vol 4, (1996), 61-76	http://arxiv.org/pdf/cs/9603102v1	cs.AI	1996-03-01 00:00:00+00:00	We develop a mean field theory for sigmoid belief networks based on ideas from statistical mechanics. Our mean field theory provides a tractable approximation to the true probability distribution in these networks; it also yields a lower bound on the likelihood of evidence. We demonstrate the utility of this framework on a benchmark problem in statistical pattern recognition---the classification …	Mean Field Theory for Sigmoid Belief Networks	1996-03-01 00:00:00+00:00
[arxiv.Result.Author('J. R. Quinlan')]	['cs.AI']	See http://www.jair.org/ for any accompanying files		http://arxiv.org/abs/cs/9603103v1	Journal of Artificial Intelligence Research, Vol 4, (1996), 77-90	http://arxiv.org/pdf/cs/9603103v1	cs.AI	1996-03-01 00:00:00+00:00	A reported weakness of C4.5 in domains with continuous attributes is addressed by modifying the formation and evaluation of tests on continuous attributes. An MDL-inspired penalty is applied to such tests, eliminating some of them from consideration and altering the relative desirability of all tests. Empirical trials show that the modifications lead to smaller decision trees with higher predicti…	Improved Use of Continuous Attributes in C4.5	1996-03-01 00:00:00+00:00
[arxiv.Result.Author('D. A. Cohn'), arxiv.Result.Author('Z. Ghahramani'), arxiv.Result.Author('M. I. Jordan')]	['cs.AI']	See http://www.jair.org/ for any accompanying files		http://arxiv.org/abs/cs/9603104v1	Journal of Artificial Intelligence Research, Vol 4, (1996), 129-145	http://arxiv.org/pdf/cs/9603104v1	cs.AI	1996-03-01 00:00:00+00:00	For many types of machine learning algorithms, one can compute the statistically `optimal' way to select training data. In this paper, we review how optimal data selection techniques have been used with feedforward neural networks. We then show how the same principles may be used to select data for two alternative, statistically-based learning architectures: mixtures of Gaussians and locally weig…	Active Learning with Statistical Models	1996-03-01 00:00:00+00:00
[arxiv.Result.Author('T. Walsh')]	['cs.AI']	See http://www.jair.org/ for any accompanying files		http://arxiv.org/abs/cs/9604101v1	Journal of Artificial Intelligence Research, Vol 4, (1996), 209-235	http://arxiv.org/pdf/cs/9604101v1	cs.AI	1996-04-01 00:00:00+00:00	Inductive theorem provers often diverge. This paper describes a simple critic, a computer program which monitors the construction of inductive proofs attempting to identify diverging proof attempts. Divergence is recognized by means of a ``difference matching'' procedure. The critic then proposes lemmas and generalizations which ``ripple'' these differences away so that the proof can go through w…	A Divergence Critic for Inductive Proof	1996-04-01 00:00:00+00:00
[arxiv.Result.Author('E. Marchiori')]	['cs.AI']	See http://www.jair.org/ for any accompanying files		http://arxiv.org/abs/cs/9604102v1	Journal of Artificial Intelligence Research, Vol 4, (1996), 179-208	http://arxiv.org/pdf/cs/9604102v1	cs.AI	1996-04-01 00:00:00+00:00	Termination of logic programs with negated body atoms (here called general logic programs) is an important topic. One reason is that many computational mechanisms used to process negated atoms, like Clark's negation as failure and Chan's constructive negation, are based on termination conditions. This paper introduces a methodology for proving termination of general logic programs w.r.t. the Prol…	Practical Methods for Proving Termination of General Logic Programs	1996-04-01 00:00:00+00:00
[arxiv.Result.Author('D. Fisher')]	['cs.AI']	See http://www.jair.org/ for any accompanying files		http://arxiv.org/abs/cs/9604103v1	Journal of Artificial Intelligence Research, Vol 4, (1996), 147-178	http://arxiv.org/pdf/cs/9604103v1	cs.AI	1996-04-01 00:00:00+00:00	Clustering is often used for discovering structure in data. Clustering systems differ in the objective function used to evaluate clustering quality and the control strategy used to search the space of clusterings. Ideally, the search strategy should consistently construct clusterings of high quality, but be computationally inexpensive as well. In general, we cannot have it both ways, but we can p…	Iterative Optimization and Simplification of Hierarchical Clusterings	1996-04-01 00:00:00+00:00
[arxiv.Result.Author('G. I. Webb')]	['cs.AI']	See http://www.jair.org/ for an online appendix and other files accompanying this article		http://arxiv.org/abs/cs/9605101v1	Journal of Artificial Intelligence Research, Vol 4, (1996), 397-417	http://arxiv.org/pdf/cs/9605101v1	cs.AI	1996-05-01 00:00:00+00:00	This paper presents new experimental evidence against the utility of Occam's razor. A~systematic procedure is presented for post-processing decision trees produced by C4.5. This procedure was derived by rejecting Occam's razor and instead attending to the assumption that similar objects are likely to belong to the same class. It increases a decision tree's complexity without altering the performa…	Further Experimental Evidence against the Utility of Occam's Razor	1996-05-01 00:00:00+00:00
[arxiv.Result.Author('S. H. Nienhuys-Cheng'), arxiv.Result.Author('R. deWolf')]	['cs.AI']	See http://www.jair.org/ for any accompanying files		http://arxiv.org/abs/cs/9605102v1	Journal of Artificial Intelligence Research, Vol 4, (1996), 341-363	http://arxiv.org/pdf/cs/9605102v1	cs.AI	1996-05-01 00:00:00+00:00	The main operations in Inductive Logic Programming (ILP) are generalization and specialization, which only make sense in a generality order. In ILP, the three most important generality orders are subsumption, implication and implication relative to background knowledge. The two languages used most often are languages of clauses and languages of only Horn clauses. This gives a total of six differe…	Least Generalizations and Greatest Specializations of Sets of Clauses	1996-05-01 00:00:00+00:00
[arxiv.Result.Author('L. P. Kaelbling'), arxiv.Result.Author('M. L. Littman'), arxiv.Result.Author('A. W. Moore')]	['cs.AI']	See http://www.jair.org/ for any accompanying files		http://arxiv.org/abs/cs/9605103v1	Journal of Artificial Intelligence Research, Vol 4, (1996), 237-285	http://arxiv.org/pdf/cs/9605103v1	cs.AI	1996-05-01 00:00:00+00:00	This paper surveys the field of reinforcement learning from a computer-science perspective. It is written to be accessible to researchers familiar with machine learning. Both the historical basis of the field and a broad selection of current work are summarized. Reinforcement learning is the problem faced by an agent that learns behavior through trial-and-error interactions with a dynamic environ…	Reinforcement Learning: A Survey	1996-05-01 00:00:00+00:00
[arxiv.Result.Author('J. Gratch'), arxiv.Result.Author('S. Chien')]	['cs.AI']	See http://www.jair.org/ for any accompanying files		http://arxiv.org/abs/cs/9605104v1	Journal of Artificial Intelligence Research, Vol 4, (1996), 365-396	http://arxiv.org/pdf/cs/9605104v1	cs.AI	1996-05-01 00:00:00+00:00	Although most scheduling problems are NP-hard, domain specific techniques perform well in practice but are quite expensive to construct. In adaptive problem-solving solving, domain specific knowledge is acquired automatically for a general problem solver with a flexible control architecture. In this approach, a learning system explores a space of possible heuristic methods for one well-suited to …	Adaptive Problem-solving for Large-scale Scheduling Problems: A Case Study	1996-05-01 00:00:00+00:00
[arxiv.Result.Author('P. Tadepalli'), arxiv.Result.Author('B. K. Natarajan')]	['cs.AI']	See http://www.jair.org/ for any accompanying files		http://arxiv.org/abs/cs/9605105v1	Journal of Artificial Intelligence Research, Vol 4, (1996), 445-475	http://arxiv.org/pdf/cs/9605105v1	cs.AI	1996-05-01 00:00:00+00:00	Speedup learning seeks to improve the computational efficiency of problem solving with experience. In this paper, we develop a formal framework for learning efficient problem solving from random problems and their solutions. We apply this framework to two different representations of learned knowledge, namely control rules and macro-operators, and prove theorems that identify sufficient condition…	A Formal Framework for Speedup Learning from Problems and Solutions	1996-05-01 00:00:00+00:00
[arxiv.Result.Author('L. Pryor'), arxiv.Result.Author('G. Collins')]	['cs.AI']	See http://www.jair.org/ for any accompanying files		http://arxiv.org/abs/cs/9605106v1	Journal of Artificial Intelligence Research, Vol 4, (1996), 287-339	http://arxiv.org/pdf/cs/9605106v1	cs.AI	1996-05-01 00:00:00+00:00	A fundamental assumption made by classical AI planners is that there is no uncertainty in the world: the planner has full knowledge of the conditions under which the plan will be executed and the outcome of every action is fully predictable. These planners cannot therefore construct contingency plans, i.e., plans in which different actions are performed in different circumstances. In this paper w…	2Planning for Contingencies: A Decision-based Approach	1996-05-01 00:00:00+00:00
[arxiv.Result.Author('S. Bhansali'), arxiv.Result.Author('G. A. Kramer'), arxiv.Result.Author('T. J. Hoar')]	['cs.AI']	See http://www.jair.org/ for an online appendix and other files accompanying this article		http://arxiv.org/abs/cs/9606101v1	Journal of Artificial Intelligence Research, Vol 4, (1996), 419-443	http://arxiv.org/pdf/cs/9606101v1	cs.AI	1996-06-01 00:00:00+00:00	An important problem in geometric reasoning is to find the configuration of a collection of geometric bodies so as to satisfy a set of given constraints. Recently, it has been suggested that this problem can be solved efficiently by symbolically reasoning about geometry. This approach, called degrees of freedom analysis, employs a set of specialized routines called plan fragments that specify how…	A Principled Approach Towards Symbolic Geometric Constraint Satisfaction	1996-06-01 00:00:00+00:00
[arxiv.Result.Author('R. I. Brafman'), arxiv.Result.Author('M. Tennenholtz')]	['cs.AI']	See http://www.jair.org/ for any accompanying files		http://arxiv.org/abs/cs/9606102v1	Journal of Artificial Intelligence Research, Vol 4, (1996), 477-507	http://arxiv.org/pdf/cs/9606102v1	cs.AI	1996-06-01 00:00:00+00:00	Motivated by the control theoretic distinction between controllable and uncontrollable events, we distinguish between two types of agents within a multi-agent system: controllable agents, which are directly controlled by the system's designer, and uncontrollable agents, which are not under the designer's direct control. We refer to such systems as partially controlled multi-agent systems, and we …	On Partially Controlled Multi-Agent Systems	1996-06-01 00:00:00+00:00
[arxiv.Result.Author('K. Yip'), arxiv.Result.Author('F. Zhao')]	['cs.AI']	See http://www.jair.org/ for any accompanying files		http://arxiv.org/abs/cs/9608103v1	Journal of Artificial Intelligence Research, Vol 5, (1996), 1-26	http://arxiv.org/pdf/cs/9608103v1	cs.AI	1996-08-01 00:00:00+00:00	Visual thinking plays an important role in scientific reasoning. Based on the research in automating diverse reasoning tasks about dynamical systems, nonlinear controllers, kinematic mechanisms, and fluid motion, we have identified a style of visual thinking, imagistic reasoning. Imagistic reasoning organizes computations around image-like, analogue representations so that perceptual and symbolic…	Spatial Aggregation: Theory and Applications	1996-08-01 00:00:00+00:00
[arxiv.Result.Author('R. Ben-Eliyahu')]	['cs.AI']	See http://www.jair.org/ for any accompanying files		http://arxiv.org/abs/cs/9608104v1	Journal of Artificial Intelligence Research, Vol 5, (1996), 27-52	http://arxiv.org/pdf/cs/9608104v1	cs.AI	1996-08-01 00:00:00+00:00	Finding the stable models of a knowledge base is a significant computational problem in artificial intelligence. This task is at the computational heart of truth maintenance systems, autoepistemic logic, and default logic. Unfortunately, it is NP-hard. In this paper we present a hierarchy of classes of knowledge bases, Omega_1,Omega_2,..., with the following properties: first, Omega_1 is the clas…	A Hierarchy of Tractable Subsets for Computing Stable Models	1996-08-01 00:00:00+00:00
[arxiv.Result.Author('A. Gerevini'), arxiv.Result.Author('L. Schubert')]	['cs.AI']	See http://www.jair.org/ for an online appendix and other files accompanying this article		http://arxiv.org/abs/cs/9609101v1	Journal of Artificial Intelligence Research, Vol 5, (1996), 95-137	http://arxiv.org/pdf/cs/9609101v1	cs.AI	1996-09-01 00:00:00+00:00	We propose some domain-independent techniques for bringing well-founded partial-order planners closer to practicality. The first two techniques are aimed at improving search control while keeping overhead costs low. One is based on a simple adjustment to the default A* heuristic used by UCPOP to select plans for refinement. The other is based on preferring ``zero commitment'' (forced) plan refine…	Accelerating Partial-Order Planners: Some Techniques for Effective Search Control and Pruning	1996-09-01 00:00:00+00:00
[arxiv.Result.Author('D. J. Litman')]	['cs.AI']	See http://www.jair.org/ for any accompanying files		http://arxiv.org/abs/cs/9609102v1	Journal of Artificial Intelligence Research, Vol 5, (1996), 53-94	http://arxiv.org/pdf/cs/9609102v1	cs.AI	1996-09-01 00:00:00+00:00	Cue phrases may be used in a discourse sense to explicitly signal discourse structure, but also in a sentential sense to convey semantic rather than structural information. Correctly classifying cue phrases as discourse or sentential is critical in natural language processing systems that exploit discourse structure, e.g., for performing tasks such as anaphora resolution and plan recognition. Thi…	Cue Phrase Classification Using Machine Learning	1996-09-01 00:00:00+00:00
[arxiv.Result.Author('G. Zlotkin'), arxiv.Result.Author('J. S. Rosenschein')]	['cs.AI']	See http://www.jair.org/ for any accompanying files		http://arxiv.org/abs/cs/9610101v1	Journal of Artificial Intelligence Research, Vol 5, (1996), 163-238	http://arxiv.org/pdf/cs/9610101v1	cs.AI	1996-10-01 00:00:00+00:00	This paper lays part of the groundwork for a domain theory of negotiation, that is, a way of classifying interactions so that it is clear, given a domain, which negotiation mechanisms and strategies are appropriate. We define State Oriented Domains, a general category of interaction. Necessary and sufficient conditions for cooperation are outlined. We use the notion of worth in an altered definit…	Mechanisms for Automated Negotiation in State Oriented Domains	1996-10-01 00:00:00+00:00
[arxiv.Result.Author('J. R. Quinlan')]	['cs.AI']	See http://www.jair.org/ for any accompanying files		http://arxiv.org/abs/cs/9610102v1	Journal of Artificial Intelligence Research, Vol 5, (1996), 139-161	http://arxiv.org/pdf/cs/9610102v1	cs.AI	1996-10-01 00:00:00+00:00	First-order learning involves finding a clause-form definition of a relation from examples of the relation and relevant background information. In this paper, a particular first-order learning system is modified to customize it for finding definitions of functional relations. This restriction leads to faster learning times and, in some cases, to definitions that have higher predictive accuracy. O…	Learning First-Order Definitions of Functions	1996-10-01 00:00:00+00:00
[arxiv.Result.Author('R. A Helzerman'), arxiv.Result.Author('M. P. Harper')]	['cs.AI']	See http://www.jair.org/ for any accompanying files		http://arxiv.org/abs/cs/9611101v1	Journal of Artificial Intelligence Research, Vol 5, (1996), 239-288	http://arxiv.org/pdf/cs/9611101v1	cs.AI	1996-11-01 00:00:00+00:00	This paper describes an extension to the constraint satisfaction problem (CSP) called MUSE CSP (MUltiply SEgmented Constraint Satisfaction Problem). This extension is especially useful for those problems which segment into multiple sets of partially shared variables. Such problems arise naturally in signal processing applications including computer vision, speech processing, and handwriting recog…	MUSE CSP: An Extension to the Constraint Satisfaction Problem	1996-11-01 00:00:00+00:00
[arxiv.Result.Author('N. L. Zhang'), arxiv.Result.Author('D. Poole')]	['cs.AI']	See http://www.jair.org/ for any accompanying files		http://arxiv.org/abs/cs/9612101v1	Journal of Artificial Intelligence Research, Vol 5, (1996), 301-328	http://arxiv.org/pdf/cs/9612101v1	cs.AI	1996-12-01 00:00:00+00:00	A new method is proposed for exploiting causal independencies in exact Bayesian network inference. A Bayesian network can be viewed as representing a factorization of a joint probability into the multiplication of a set of conditional probabilities. We present a notion of causal independence that enables one to further factorize the conditional probabilities into a combination of even smaller fac…	Exploiting Causal Independence in Bayesian Network Inference	1996-12-01 00:00:00+00:00
[arxiv.Result.Author('J. C. Schlimmer'), arxiv.Result.Author('P. C. Wells')]	['cs.AI']	See http://www.jair.org/ for an online appendix and other files accompanying this article		http://arxiv.org/abs/cs/9612102v1	Journal of Artificial Intelligence Research, Vol 5, (1996), 329-349	http://arxiv.org/pdf/cs/9612102v1	cs.AI	1996-12-01 00:00:00+00:00	Efficiently entering information into a computer is key to enjoying the benefits of computing. This paper describes three intelligent user interfaces: handwriting recognition, adaptive menus, and predictive fillin. In the context of adding a personUs name and address to an electronic organizer, tests show handwriting recognition is slower than typing on an on-screen, soft keyboard, while adaptive…	Quantitative Results Comparing Three Intelligent Interfaces for Information Capture: A Case Study Adding Name Information into an Electronic Personal Organizer	1996-12-01 00:00:00+00:00
[arxiv.Result.Author('L. M. deCampos')]	['cs.AI']	See http://www.jair.org/ for any accompanying files		http://arxiv.org/abs/cs/9612103v1	Journal of Artificial Intelligence Research, Vol 5, (1996), 289-300	http://arxiv.org/pdf/cs/9612103v1	cs.AI	1996-12-01 00:00:00+00:00	Decomposable dependency models possess a number of interesting and useful properties. This paper presents new characterizations of decomposable models in terms of independence relationships, which are obtained by adding a single axiom to the well-known set characterizing dependency models that are isomorphic to undirected graphs. We also briefly discuss a potential application of our results to t…	Characterizations of Decomposable Dependency Models	1996-12-01 00:00:00+00:00
[arxiv.Result.Author('D. R. Wilson'), arxiv.Result.Author('T. R. Martinez')]	['cs.AI']	See http://www.jair.org/ for an online appendix and other files accompanying this article		http://arxiv.org/abs/cs/9701101v1	Journal of Artificial Intelligence Research, Vol 6, (1997), 1-34	http://arxiv.org/pdf/cs/9701101v1	cs.AI	1997-01-01 00:00:00+00:00	Instance-based learning techniques typically handle continuous and linear input values well, but often do not handle nominal input attributes appropriately. The Value Difference Metric (VDM) was designed to find reasonable distance values between nominal attribute values, but it largely ignores continuous attributes, requiring discretization to map continuous values into nominal values. This pape…	Improved Heterogeneous Distance Functions	1997-01-01 00:00:00+00:00
[arxiv.Result.Author('S. Wermter'), arxiv.Result.Author('V. Weber')]	['cs.AI']	See http://www.jair.org/ for any accompanying files		http://arxiv.org/abs/cs/9701102v1	Journal of Artificial Intelligence Research, Vol 6, (1997), 35-85	http://arxiv.org/pdf/cs/9701102v1	cs.AI	1997-01-01 00:00:00+00:00	Previous approaches of analyzing spontaneously spoken language often have been based on encoding syntactic and semantic knowledge manually and symbolically. While there has been some progress using statistical or connectionist language models, many current spoken- language systems still use a relatively brittle, hand-coded symbolic grammar or symbolic semantic component. In contrast, we describe …	SCREEN: Learning a Flat Syntactic and Semantic Spoken Language Analysis Using Artificial Neural Networks	1997-01-01 00:00:00+00:00
[arxiv.Result.Author('G. DeGiacomo'), arxiv.Result.Author('M. Lenzerini')]	['cs.AI']	See http://www.jair.org/ for any accompanying files		http://arxiv.org/abs/cs/9703101v1	Journal of Artificial Intelligence Research, Vol 6, (1997), 87-110	http://arxiv.org/pdf/cs/9703101v1	cs.AI	1997-03-01 00:00:00+00:00	Most modern formalisms used in Databases and Artificial Intelligence for describing an application domain are based on the notions of class (or concept) and relationship among classes. One interesting feature of such formalisms is the possibility of defining a class, i.e., providing a set of properties that precisely characterize the instances of the class. Many recent articles point out that the…	A Uniform Framework for Concept Definitions in Description Logics	1997-03-01 00:00:00+00:00
[arxiv.Result.Author('P. Agre'), arxiv.Result.Author('I. Horswill')]	['cs.AI']	See http://www.jair.org/ for any accompanying files		http://arxiv.org/abs/cs/9704101v1	Journal of Artificial Intelligence Research, Vol 6, (1997), 111-145	http://arxiv.org/pdf/cs/9704101v1	cs.AI	1997-04-01 00:00:00+00:00	We argue that the analysis of agent/environment interactions should be extended to include the conventions and invariants maintained by agents throughout their activity. We refer to this thicker notion of environment as a lifeworld and present a partial set of formal tools for describing structures of lifeworlds and the ways in which they computationally simplify activity. As one specific example…	Lifeworld Analysis	1997-04-01 00:00:00+00:00
[arxiv.Result.Author('A. Darwiche'), arxiv.Result.Author('G. Provan')]	['cs.AI']	See http://www.jair.org/ for any accompanying files		http://arxiv.org/abs/cs/9705101v1	Journal of Artificial Intelligence Research, Vol 6, (1997), 147-176	http://arxiv.org/pdf/cs/9705101v1	cs.AI	1997-05-01 00:00:00+00:00	We describe a new paradigm for implementing inference in belief networks, which consists of two steps: (1) compiling a belief network into an arithmetic expression called a Query DAG (Q-DAG); and (2) answering queries using a simple evaluation algorithm. Each node of a Q-DAG represents a numeric operation, a number, or a symbol for evidence. Each leaf node of a Q-DAG represents the answer to a ne…	Query DAGs: A Practical Paradigm for Implementing Belief-Network Inference	1997-05-01 00:00:00+00:00
[arxiv.Result.Author('D. W. Opitz'), arxiv.Result.Author('J. W. Shavlik')]	['cs.AI']	See http://www.jair.org/ for any accompanying files		http://arxiv.org/abs/cs/9705102v1	Journal of Artificial Intelligence Research, Vol 6, (1997), 177-209	http://arxiv.org/pdf/cs/9705102v1	cs.AI	1997-05-01 00:00:00+00:00	An algorithm that learns from a set of examples should ideally be able to exploit the available resources of (a) abundant computing power and (b) domain-specific knowledge to improve its ability to generalize. Connectionist theory-refinement systems, which use background knowledge to select a neural network's topology and initial weights, have proven to be effective at exploiting domain-specific …	Connectionist Theory Refinement: Genetically Searching the Space of Network Topologies	1997-05-01 00:00:00+00:00
[arxiv.Result.Author('M. E. Pollack'), arxiv.Result.Author('D. Joslin'), arxiv.Result.Author('M. Paolucci')]	['cs.AI']	See http://www.jair.org/ for an online appendix and other files accompanying this article		http://arxiv.org/abs/cs/9706101v1	Journal of Artificial Intelligence Research, Vol 6, (1997), 223-262	http://arxiv.org/pdf/cs/9706101v1	cs.AI	1997-06-01 00:00:00+00:00	Several recent studies have compared the relative efficiency of alternative flaw selection strategies for partial-order causal link (POCL) planning. We review this literature, and present new experimental results that generalize the earlier work and explain some of the discrepancies in it. In particular, we describe the Least-Cost Flaw Repair (LCFR) strategy developed and analyzed by Joslin and P…	Flaw Selection Strategies for Partial-Order Planning	1997-06-01 00:00:00+00:00
[arxiv.Result.Author('P. Jonsson'), arxiv.Result.Author('T. Drakengren')]	['cs.AI']	See http://www.jair.org/ for an online appendix and other files accompanying this article		http://arxiv.org/abs/cs/9706102v1	Journal of Artificial Intelligence Research, Vol 6, (1997), 211-221	http://arxiv.org/pdf/cs/9706102v1	cs.AI	1997-06-01 00:00:00+00:00	We investigate the computational properties of the spatial algebra RCC-5 which is a restricted version of the RCC framework for spatial reasoning. The satisfiability problem for RCC-5 is known to be NP-complete but not much is known about its approximately four billion subclasses. We provide a complete classification of satisfiability for all these subclasses into polynomial and NP-complete respe…	A Complete Classification of Tractability in RCC-5	1997-06-01 00:00:00+00:00
[arxiv.Result.Author('D. L. Mammen'), arxiv.Result.Author('T. Hogg')]	['cs.AI']	See http://www.jair.org/ for any accompanying files		http://arxiv.org/abs/cs/9707101v1	Journal of Artificial Intelligence Research, Vol 7, (1997), 47-66	http://arxiv.org/pdf/cs/9707101v1	cs.AI	1997-07-01 00:00:00+00:00	The easy-hard-easy pattern in the difficulty of combinatorial search problems as constraints are added has been explained as due to a competition between the decrease in number of solutions and increased pruning. We test the generality of this explanation by examining one of its predictions: if the number of solutions is held fixed by the choice of problems, then increased pruning should lead to …	A New Look at the Easy-Hard-Easy Pattern of Combinatorial Search Difficulty	1997-07-01 00:00:00+00:00
[arxiv.Result.Author('T. Drakengren'), arxiv.Result.Author('P. Jonsson')]	['cs.AI']	See http://www.jair.org/ for an online appendix and other files accompanying this article		http://arxiv.org/abs/cs/9707102v1	Journal of Artificial Intelligence Research, Vol 7, (1997), 25-45	http://arxiv.org/pdf/cs/9707102v1	cs.AI	1997-07-01 00:00:00+00:00	This paper combines two important directions of research in temporal resoning: that of finding maximal tractable subclasses of Allen's interval algebra, and that of reasoning with metric temporal information. Eight new maximal tractable subclasses of Allen's interval algebra are presented, some of them subsuming previously reported tractable algebras. The algebras allow for metric temporal constr…	Eight Maximal Tractable Subclasses of Allen's Algebra with Metric Time	1997-07-01 00:00:00+00:00
[arxiv.Result.Author('J. Y. Halpern')]	['cs.AI']	See http://www.jair.org/ for any accompanying files		http://arxiv.org/abs/cs/9707103v1	Journal of Artificial Intelligence Research, Vol 7, (1997), 1-24	http://arxiv.org/pdf/cs/9707103v1	cs.AI	1997-07-01 00:00:00+00:00	Starting with a likelihood or preference order on worlds, we extend it to a likelihood ordering on sets of worlds in a natural way, and examine the resulting logic. Lewis earlier considered such a notion of relative likelihood in the context of studying counterfactuals, but he assumed a total preference order on worlds. Complications arise when examining partial orders that are not present for to…	Defining Relative Likelihood in Partially-Ordered Preferential Structures	1997-07-01 00:00:00+00:00
[arxiv.Result.Author('M. Tambe')]	['cs.AI']	See http://www.jair.org/ for an online appendix and other files accompanying this article		http://arxiv.org/abs/cs/9709101v1	Journal of Artificial Intelligence Research, Vol 7, (1997), 83-124	http://arxiv.org/pdf/cs/9709101v1	cs.AI	1997-09-01 00:00:00+00:00	Many AI researchers are today striving to build agent teams for complex, dynamic multi-agent domains, with intended applications in arenas such as education, training, entertainment, information integration, and collective robotics. Unfortunately, uncertainties in these complex, dynamic domains obstruct coherent teamwork. In particular, team members often encounter differing, incomplete, and poss…	Towards Flexible Teamwork	1997-09-01 00:00:00+00:00
[arxiv.Result.Author('C. G. Nevill-Manning'), arxiv.Result.Author('I. H. Witten')]	['cs.AI']	See http://www.jair.org/ for an online appendix and other files accompanying this article		http://arxiv.org/abs/cs/9709102v1	Journal of Artificial Intelligence Research, Vol 7, (1997), 67-82	http://arxiv.org/pdf/cs/9709102v1	cs.AI	1997-09-01 00:00:00+00:00	SEQUITUR is an algorithm that infers a hierarchical structure from a sequence of discrete symbols by replacing repeated phrases with a grammatical rule that generates the phrase, and continuing this process recursively. The result is a hierarchical representation of the original sequence, which offers insights into its lexical structure. The algorithm is driven by two constraints that reduce the …	Identifying Hierarchical Structure in Sequences: A linear-time algorithm	1997-09-01 00:00:00+00:00
[arxiv.Result.Author('L. H. Ihrig'), arxiv.Result.Author('S. Kambhampati')]	['cs.AI']	See http://www.jair.org/ for any accompanying files		http://arxiv.org/abs/cs/9711102v1	Journal of Artificial Intelligence Research, Vol 7, (1997), 161-198	http://arxiv.org/pdf/cs/9711102v1	cs.AI	1997-11-01 00:00:00+00:00	Case-Based Planning (CBP) provides a way of scaling up domain-independent planning to solve large problems in complex domains. It replaces the detailed and lengthy search for a solution with the retrieval and adaptation of previous planning experiences. In general, CBP has been demonstrated to improve performance over generative (from-scratch) planning. However, the performance improvements it pr…	Storing and Indexing Plan Derivations through Explanation-based Analysis of Retrieval Failures	1997-11-01 00:00:00+00:00
[arxiv.Result.Author('N. L. Zhang'), arxiv.Result.Author('W. Liu')]	['cs.AI']	See http://www.jair.org/ for any accompanying files		http://arxiv.org/abs/cs/9711103v1	Journal of Artificial Intelligence Research, Vol 7, (1997), 199-230	http://arxiv.org/pdf/cs/9711103v1	cs.AI	1997-11-01 00:00:00+00:00	Partially observable Markov decision processes (POMDPs) are a natural model for planning problems where effects of actions are nondeterministic and the state of the world is not completely observable. It is difficult to solve POMDPs exactly. This paper proposes a new approximation scheme. The basic idea is to transform a POMDP into another one where additional information is provided by an oracle…	A Model Approximation Scheme for Planning in Partially Observable Stochastic Domains	1997-11-01 00:00:00+00:00
[arxiv.Result.Author('D. Monderer'), arxiv.Result.Author('M. Tennenholtz')]	['cs.AI']	See http://www.jair.org/ for any accompanying files		http://arxiv.org/abs/cs/9711104v1	Journal of Artificial Intelligence Research, Vol 7, (1997), 231-248	http://arxiv.org/pdf/cs/9711104v1	cs.AI	1997-11-01 00:00:00+00:00	The model of a non-Bayesian agent who faces a repeated game with incomplete information against Nature is an appropriate tool for modeling general agent-environment interactions. In such a model the environment state (controlled by Nature) may change arbitrarily, and the feedback/reward function is initially unknown. The agent is not Bayesian, that is he does not form a prior probability neither …	Dynamic Non-Bayesian Decision Making	1997-11-01 00:00:00+00:00
[arxiv.Result.Author('J. Frank'), arxiv.Result.Author('P. Cheeseman'), arxiv.Result.Author('J. Stutz')]	['cs.AI']	See http://www.jair.org/ for any accompanying files		http://arxiv.org/abs/cs/9712101v1	Journal of Artificial Intelligence Research, Vol 7, (1997), 249-281	http://arxiv.org/pdf/cs/9712101v1	cs.AI	1997-12-01 00:00:00+00:00	Local search algorithms for combinatorial search problems frequently encounter a sequence of states in which it is impossible to improve the value of the objective function; moves through these regions, called plateau moves, dominate the time spent in local search. We analyze and characterize plateaus for three different classes of randomly generated Boolean Satisfiability problems. We identify s…	When Gravity Fails: Local Search Topology	1997-12-01 00:00:00+00:00
[arxiv.Result.Author('H. Kaindl'), arxiv.Result.Author('G. Kainz')]	['cs.AI']	See http://www.jair.org/ for any accompanying files		http://arxiv.org/abs/cs/9712102v1	Journal of Artificial Intelligence Research, Vol 7, (1997), 283-317	http://arxiv.org/pdf/cs/9712102v1	cs.AI	1997-12-01 00:00:00+00:00	The assessment of bidirectional heuristic search has been incorrect since it was first published more than a quarter of a century ago. For quite a long time, this search strategy did not achieve the expected results, and there was a major misunderstanding about the reasons behind it. Although there is still wide-spread belief that bidirectional heuristic search is afflicted by the problem of sear…	Bidirectional Heuristic Search Reconsidered	1997-12-01 00:00:00+00:00
[arxiv.Result.Author('G. Gogic'), arxiv.Result.Author('C. H. Papadimitriou'), arxiv.Result.Author('M. Sideri')]	['cs.AI']	See http://www.jair.org/ for any accompanying files		http://arxiv.org/abs/cs/9801101v1	Journal of Artificial Intelligence Research, Vol 8, (1998), 23-37	http://arxiv.org/pdf/cs/9801101v1	cs.AI	1998-01-01 00:00:00+00:00	Approximating a general formula from above and below by Horn formulas (its Horn envelope and Horn core, respectively) was proposed by Selman and Kautz (1991, 1996) as a form of ``knowledge compilation,'' supporting rapid approximate reasoning; on the negative side, this scheme is static in that it supports no updates, and has certain complexity drawbacks pointed out by Kavvadias, Papadimitriou an…	Incremental Recompilation of Knowledge	1998-01-01 00:00:00+00:00
[arxiv.Result.Author('J. Engelfriet')]	['cs.AI']	See http://www.jair.org/ for any accompanying files		http://arxiv.org/abs/cs/9801102v1	Journal of Artificial Intelligence Research, Vol 8, (1998), 1-21	http://arxiv.org/pdf/cs/9801102v1	cs.AI	1998-01-01 00:00:00+00:00	An important characteristic of many logics for Artificial Intelligence is their nonmonotonicity. This means that adding a formula to the premises can invalidate some of the consequences. There may, however, exist formulae that can always be safely added to the premises without destroying any of the consequences: we say they respect monotonicity. Also, there may be formulae that, when they are a c…	Monotonicity and Persistence in Preferential Logics	1998-01-01 00:00:00+00:00
[arxiv.Result.Author('B. Srivastava'), arxiv.Result.Author('S. Kambhampati')]	['cs.AI']	See http://www.jair.org/ for any accompanying files		http://arxiv.org/abs/cs/9803101v1	Journal of Artificial Intelligence Research, Vol 8, (1998), 93-128	http://arxiv.org/pdf/cs/9803101v1	cs.AI	1998-03-01 00:00:00+00:00	Existing plan synthesis approaches in artificial intelligence fall into two categories -- domain independent and domain dependent. The domain independent approaches are applicable across a variety of domains, but may not be very efficient in any one given domain. The domain dependent approaches need to be (re)designed for each domain separately, but can be very efficient in the domain for which t…	Synthesizing Customized Planners from Specifications	1998-03-01 00:00:00+00:00
[arxiv.Result.Author('A. Moore'), arxiv.Result.Author('M. S. Lee')]	['cs.AI']	See http://www.jair.org/ for any accompanying files		http://arxiv.org/abs/cs/9803102v1	Journal of Artificial Intelligence Research, Vol 8, (1998), 67-91	http://arxiv.org/pdf/cs/9803102v1	cs.AI	1998-03-01 00:00:00+00:00	This paper introduces new algorithms and data structures for quick counting for machine learning datasets. We focus on the counting task of constructing contingency tables, but our approach is also applicable to counting the number of records in a dataset that match conjunctive queries. Subject to certain assumptions, the costs of these operations can be shown to be independent of the number of r…	Cached Sufficient Statistics for Efficient Machine Learning with Large Datasets	1998-03-01 00:00:00+00:00
[arxiv.Result.Author('S. Argamon-Engelson'), arxiv.Result.Author('M. Koppel')]	['cs.AI']	See http://www.jair.org/ for any accompanying files		http://arxiv.org/abs/cs/9803103v1	Journal of Artificial Intelligence Research, Vol 8, (1998), 39-65	http://arxiv.org/pdf/cs/9803103v1	cs.AI	1998-03-01 00:00:00+00:00	In this paper we consider the problem of `theory patching', in which we are given a domain theory, some of whose components are indicated to be possibly flawed, and a set of labeled training examples for the domain concept. The theory patching problem is to revise only the indicated components of the theory, such that the resulting theory correctly classifies all the training examples. Theory pat…	Tractability of Theory Patching	1998-03-01 00:00:00+00:00
[arxiv.Result.Author('J. Fürnkranz')]	['cs.AI']	See http://www.jair.org/ for any accompanying files	10.1613/jair.487	http://arxiv.org/abs/cs/9805101v1	Journal of Artificial Intelligence Research, Vol 8, (1998), 129-164	http://arxiv.org/pdf/cs/9805101v1	cs.AI	1998-05-01 00:00:00+00:00	In this paper we re-investigate windowing for rule learning algorithms. We show that, contrary to previous results for decision tree learning, windowing can in fact achieve significant run-time gains in noise-free domains and explain the different behavior of rule learning algorithms by the fact that they learn each rule independently. The main contribution of this paper is integrative windowing,…	Integrative Windowing	1998-05-01 00:00:00+00:00
[arxiv.Result.Author('A. Darwiche')]	['cs.AI']	See http://www.jair.org/ for any accompanying files		http://arxiv.org/abs/cs/9806101v1	Journal of Artificial Intelligence Research, Vol 8, (1998), 165-222	http://arxiv.org/pdf/cs/9806101v1	cs.AI	1998-06-01 00:00:00+00:00	This paper presents a comprehensive approach for model-based diagnosis which includes proposals for characterizing and computing preferred diagnoses, assuming that the system description is augmented with a system structure (a directed graph explicating the interconnections between system components). Specifically, we first introduce the notion of a consequence, which is a syntactically unconstra…	Model-Based Diagnosis using Structured System Descriptions	1998-06-01 00:00:00+00:00
[arxiv.Result.Author('L. Finkelstein'), arxiv.Result.Author('S. Markovitch')]	['cs.AI']	See http://www.jair.org/ for an online appendix and other files accompanying this article		http://arxiv.org/abs/cs/9806102v1	Journal of Artificial Intelligence Research, Vol 8, (1998), 223-263	http://arxiv.org/pdf/cs/9806102v1	cs.AI	1998-06-01 00:00:00+00:00	One of the most common mechanisms used for speeding up problem solvers is macro-learning. Macros are sequences of basic operators acquired during problem solving. Macros are used by the problem solver as if they were basic operators. The major problem that macro-learning presents is the vast number of macros that are available for acquisition. Macros increase the branching factor of the search sp…	A Selective Macro-learning Algorithm and its Application to the NxN Sliding-Tile Puzzle	1998-06-01 00:00:00+00:00
[arxiv.Result.Author('M. L. Littman'), arxiv.Result.Author('J. Goldsmith'), arxiv.Result.Author('M. Mundhenk')]	['cs.AI']	See http://www.jair.org/ for any accompanying files		http://arxiv.org/abs/cs/9808101v1	Journal of Artificial Intelligence Research, Vol 9, (1998), 1-36	http://arxiv.org/pdf/cs/9808101v1	cs.AI	1998-08-01 00:00:00+00:00	We examine the computational complexity of testing and finding small plans in probabilistic planning domains with both flat and propositional representations. The complexity of plan evaluation and existence varies with the plan type sought; we examine totally ordered plans, acyclic plans, and looping plans, and partially ordered plans under three natural definitions of plan value. We show that pr…	The Computational Complexity of Probabilistic Planning	1998-08-01 00:00:00+00:00
[arxiv.Result.Author('Ion Muslea')]	['cs.AI', 'I.2.8']	13 pages, European Conference on Planning 1997		http://arxiv.org/abs/cs/9810016v1	"Recent Advances in AI Planning" (Sam Steel & Rachid Alami eds.), p. 312-325, Springer 1997 (LNAI 1348)	http://arxiv.org/pdf/cs/9810016v1	cs.AI	1998-10-16 22:11:35+00:00	In this paper we describe SYNERGY, which is a highly parallelizable, linear planning system that is based on the genetic programming paradigm. Rather than reasoning about the world it is planning for, SYNERGY uses artificial selection, recombination and fitness measure to generate linear plans that solve conjunctive goals. We ran SYNERGY on several domains (e.g., the briefcase problem and a few v…	SYNERGY: A Linear Planner Based on Genetic Programming	1998-10-16 22:11:35+00:00
[arxiv.Result.Author('Krzysztof R. Apt')]	['cs.AI', 'I.1.2; I.2.2']	To appear in Theoretical Computer Science in the special issue devoted to the 24th ICALP conference (Bologna 1997)		http://arxiv.org/abs/cs/9811024v1		http://arxiv.org/pdf/cs/9811024v1	cs.AI	1998-11-13 13:04:02+00:00	We show that several constraint propagation algorithms (also called (local) consistency, consistency enforcing, Waltz, filtering or narrowing algorithms) are instances of algorithms that deal with chaotic iteration. To this end we propose a simple abstract framework that allows us to classify and compare these algorithms and to establish in a uniform way their basic properties.	The Essence of Constraint Propagation	1998-11-13 13:04:02+00:00
[arxiv.Result.Author('Erik T. Mueller'), arxiv.Result.Author('Michael G. Dyer')]	['cs.AI', 'I.2.0']	10 pages. Appears in: Proceedings of the Seventh Annual Conference of the Cognitive Science Society (pp. 120-129). Irvine, CA. 1985		http://arxiv.org/abs/cs/9812010v1		http://arxiv.org/pdf/cs/9812010v1	cs.AI	1998-12-10 16:29:07+00:00	This paper examines the phenomenon of daydreaming: spontaneously recalling or imagining personal or vicarious experiences in the past or future. The following important roles of daydreaming in human cognition are postulated: plan preparation and rehearsal, learning from failures and successes, support for processes of creativity, emotion regulation, and motivation. A computational theory of daydr…	Towards a computational theory of human daydreaming	1998-12-10 16:29:07+00:00
[arxiv.Result.Author('Andreas Raggl'), arxiv.Result.Author('Wolfgang Slany')]	['cs.AI', 'I.2.8; I.2.1; J.6; I.2.4; F.2.2']	33 pages, 9 figures; for a project overview see http://www.dbai.tuwien.ac.at/proj/StarFLIP/		http://arxiv.org/abs/cs/9812017v1	International Journal of Approximate Reasoning, 19(1--2):161--191, July/August 1998	http://arxiv.org/pdf/cs/9812017v1	cs.AI	1998-12-15 21:45:15+00:00	Real world combinatorial optimization problems such as scheduling are typically too complex to solve with exact methods. Additionally, the problems often have to observe vaguely specified constraints of different importance, the available data may be uncertain, and compromises between antagonistic criteria may be necessary. We present a combination of approximate reasoning based constraints and i…	A reusable iterative optimization software library to solve combinatorial problems with approximate reasoning	1998-12-15 21:45:15+00:00
[arxiv.Result.Author('N Friedman'), arxiv.Result.Author('J. Y. Halpern')]	['cs.AI', 'I.2']	See http://www.jair.org/ for other files accompanying this article		http://arxiv.org/abs/cs/9903016v1	Journal of Artificial Intelligence Research, Vol.10 (1999) 117-167	http://arxiv.org/pdf/cs/9903016v1	cs.AI	1999-03-24 00:22:01+00:00	The study of belief change has been an active area in philosophy and AI. In recent years two special cases of belief change, belief revision and belief update, have been studied in detail. In a companion paper (Friedman & Halpern, 1997), we introduce a new framework to model belief change. This framework combines temporal and epistemic modalities with a notion of plausibility, allowing us to exam…	Modeling Belief in Dynamic Systems, Part II: Revision and Update	1999-03-24 00:22:01+00:00
[arxiv.Result.Author('Stevan Harnad')]	['cs.AI', 'I.2.0']		10.1016/0167-2789(90)90087-6	http://arxiv.org/abs/cs/9906002v1	Physica D 42: 335-346	http://arxiv.org/pdf/cs/9906002v1	cs.AI	1999-06-01 19:57:24+00:00	How can the semantic interpretation of a formal symbol system be made intrinsic to the system, rather than just parasitic on the meanings in our heads? How can the meanings of the meaningless symbol tokens, manipulated solely on the basis of their (arbitrary) shapes, be grounded in anything but other meaningless symbols? The problem is analogous to trying to learn Chinese from a Chinese/Chinese d…	The Symbol Grounding Problem	1999-06-01 19:57:24+00:00
[arxiv.Result.Author('S. Mohanty'), arxiv.Result.Author('R. N. Behera')]	['cs.AI', 'I.2.8']	39 html pages + 4 gif files (fig1,fig1(a),fig2,fig3)		http://arxiv.org/abs/cs/9909003v1		http://arxiv.org/pdf/cs/9909003v1	cs.AI	1999-09-03 10:31:46+00:00	In tree search problem the best-first search algorithm needs too much of space . To remove such drawbacks of these algorithms the IDA* was developed which is both space and time cost efficient. But again IDA* can give an optimal solution for real valued problems like Flow shop scheduling, Travelling Salesman and 0/1 Knapsack due to their real valued cost estimates. Thus further modifications are …	Iterative Deepening Branch and Bound	1999-09-03 10:31:46+00:00
[arxiv.Result.Author('Juergen Dix'), arxiv.Result.Author('Mirco Nanni'), arxiv.Result.Author('VS Subrahmanian')]	['cs.AI', 'D.1.6']	44 pages, 1 figure, Appendix		http://arxiv.org/abs/cs/9910016v1		http://arxiv.org/pdf/cs/9910016v1	cs.AI	1999-10-21 09:35:38+00:00	Agents are small programs that autonomously take actions based on changes in their environment or ``state.'' Over the last few years, there have been an increasing number of efforts to build agents that can interact and/or collaborate with other agents. In one of these efforts, Eiter, Subrahmanian amd Pick (AIJ, 108(1-2), pages 179-255) have shown how agents may be built on top of legacy code. Ho…	Probabilistic Agent Programs	1999-10-21 09:35:38+00:00
[arxiv.Result.Author('Joseph Y. Halpern')]	['cs.AI', 'I.2.3; I.2.7']	Changed running head from original submission		http://arxiv.org/abs/cs/9911012v2	Journal of AI Research, vol. 11, 1999, pp. 429-435	http://arxiv.org/pdf/cs/9911012v2	cs.AI	1999-11-27 17:57:17+00:00	The assumptions needed to prove Cox's Theorem are discussed and examined. Various sets of assumptions under which a Cox-style theorem can be proved are provided, although all are rather strong and, arguably, not natural.	Cox's Theorem Revisited	1999-12-01 22:29:49+00:00
[arxiv.Result.Author('Marc Denecker'), arxiv.Result.Author('Victor W. Marek'), arxiv.Result.Author('Miroslaw Truszczynski')]	['cs.AI', 'I.2.3; I.2.4']	Proceedings of the Seventh International Conference on Principles of Knowledge Representation and Reasoning (KR2000); 11 pages		http://arxiv.org/abs/cs/0002002v1	Artificial Intelligence Journal, 143 (2003), pp. 79--122	http://arxiv.org/pdf/cs/0002002v1	cs.AI	2000-02-03 21:44:57+00:00	We revisit the issue of connections between two leading formalisms in nonmonotonic reasoning: autoepistemic logic and default logic. For each logic we develop a comprehensive semantic framework based on the notion of a belief pair. The set of all belief pairs together with the so called knowledge ordering forms a complete lattice. For each logic, we introduce several semantics by means of fixpoin…	Uniform semantic treatment of default and autoepistemic logics	2000-02-03 21:44:57+00:00
[arxiv.Result.Author('Deborah East'), arxiv.Result.Author('Miroslaw Truszczynski')]	['cs.AI', 'I.2.8']	Proceedings of the 9th Portuguese Conference on Artificial Intelligence (EPIA'99), Lecture Notes in Artificial Intelligence, vol. 1695, Springer-Verlag, 1999		http://arxiv.org/abs/cs/0002003v1		http://arxiv.org/pdf/cs/0002003v1	cs.AI	2000-02-04 12:53:57+00:00	Randomized algorithms for deciding satisfiability were shown to be effective in solving problems with thousands of variables. However, these algorithms are not complete. That is, they provide no guarantee that a satisfying assignment, if one exists, will be found. Thus, when studying randomized algorithms, there are two important characteristics that need to be considered: the running time and, e…	On the accuracy and running time of GSAT	2000-02-04 12:53:57+00:00
[arxiv.Result.Author('Luis M. Rocha')]	['cs.AI', 'A.m']			http://arxiv.org/abs/cs/0002009v1		http://arxiv.org/pdf/cs/0002009v1	cs.AI	2000-02-16 18:09:20+00:00	Two different types of agency are discussed based on dynamically coherent and incoherent couplings with an environment respectively. I propose that until a private syntax (syntactic autonomy) is discovered by dynamically coherent agents, there are no significant or interesting types of closure or autonomy. When syntactic autonomy is established, then, because of a process of description-based sel…	Syntactic Autonomy: Why There is no Autonomy without Symbols and How Self-Organization Might Evolve Them	2000-02-16 18:09:20+00:00
[arxiv.Result.Author('Ken Satoh')]	['cs.AI', 'I.2.3']			http://arxiv.org/abs/cs/0003008v1		http://arxiv.org/pdf/cs/0003008v1	cs.AI	2000-03-05 10:29:03+00:00	This paper presents a method of computing a revision of a function-free normal logic program. If an added rule is inconsistent with a program, that is, if it leads to a situation such that no stable model exists for a new program, then deletion and addition of rules are performed to avoid inconsistency. We specify a revision by translating a normal logic program into an abductive logic program wi…	Consistency Management of Normal Logic Program by Top-down Abductive Proof Procedure	2000-03-05 10:29:03+00:00
[arxiv.Result.Author('John L. Pollock')]	['cs.AI', 'F.4.1']	Nonmonotonic Reasoning Workshop, 2000		http://arxiv.org/abs/cs/0003012v1		http://arxiv.org/pdf/cs/0003012v1	cs.AI	2000-03-06 22:23:00+00:00	This is a system description for the OSCAR defeasible reasoner.	Defeasible Reasoning in OSCAR	2000-03-06 22:23:00+00:00
[arxiv.Result.Author("Daniele Theseider Dupre'")]	['cs.AI', 'I.2.3; I.2.4']	5 pages, 8th Int. Workshop on Nonmonotonic Reasoning, 2000		http://arxiv.org/abs/cs/0003016v1		http://arxiv.org/pdf/cs/0003016v1	cs.AI	2000-03-07 11:39:53+00:00	Diagnostic reasoning has been characterized logically as consistency-based reasoning or abductive reasoning. Previous analyses in the literature have shown, on the one hand, that choosing the (in general more restrictive) abductive definition may be appropriate or not, depending on the content of the knowledge base [Console&Torasso91], and, on the other hand, that, depending on the choice of the …	Abductive and Consistency-Based Diagnosis Revisited: a Modeling Perspective	2000-03-07 11:39:53+00:00
[arxiv.Result.Author('Antonis Kakas')]	['cs.AI', 'I.2.4;F.4.1']	6 pages		http://arxiv.org/abs/cs/0003020v2		http://arxiv.org/pdf/cs/0003020v2	cs.AI	2000-03-07 22:47:13+00:00	ACLP is a system which combines abductive reasoning and constraint solving by integrating the frameworks of Abductive Logic Programming (ALP) and Constraint Logic Programming (CLP). It forms a general high-level knowledge representation environment for abductive problems in Artificial Intelligence and other areas. In ACLP, the task of abduction is supported and enhanced by its non-trivial integra…	ACLP: Integrating Abduction and Constraint Solving	2000-03-10 12:32:34+00:00
[arxiv.Result.Author('Samir Chopra'), arxiv.Result.Author('Konstantinos Georgatos'), arxiv.Result.Author('Rohit Parikh')]	['cs.AI', 'I.2.3']			http://arxiv.org/abs/cs/0003021v1		http://arxiv.org/pdf/cs/0003021v1	cs.AI	2000-03-08 03:03:36+00:00	We present a method for relevance sensitive non-monotonic inference from belief sequences which incorporates insights pertaining to prioritized inference and relevance sensitive, inconsistency tolerant belief revision. Our model uses a finite, logically open sequence of propositional formulas as a representation for beliefs and defines a notion of inference from maxiconsistent subsets of formulas…	Relevance Sensitive Non-Monotonic Inference on Belief Sequences	2000-03-08 03:03:36+00:00
[arxiv.Result.Author('Thomas Lukasiewicz')]	['cs.AI', 'I.2.3; I.2.4']	8 pages; to appear in Proceedings of the Eighth International Workshop on Nonmonotonic Reasoning, Special Session on Uncertainty Frameworks in Nonmonotonic Reasoning, Breckenridge, Colorado, USA, 9-11 April 2000		http://arxiv.org/abs/cs/0003023v1		http://arxiv.org/pdf/cs/0003023v1	cs.AI	2000-03-08 11:05:45+00:00	We propose a combination of probabilistic reasoning from conditional constraints with approaches to default reasoning from conditional knowledge bases. In detail, we generalize the notions of Pearl's entailment in system Z, Lehmann's lexicographic entailment, and Geffner's conditional entailment to conditional constraints. We give some examples that show that the new notions of z-, lexicographic,…	Probabilistic Default Reasoning with Conditional Constraints	2000-03-08 11:05:45+00:00
[arxiv.Result.Author('James P. Delgrande'), arxiv.Result.Author('Torsten Schaub'), arxiv.Result.Author('Hans Tompits')]	['cs.AI', 'I.2.3']			http://arxiv.org/abs/cs/0003024v1		http://arxiv.org/pdf/cs/0003024v1	cs.AI	2000-03-08 10:15:51+00:00	This paper describes a system, called PLP, for compiling ordered logic programs into standard logic programs under the answer set semantics. In an ordered logic program, rules are named by unique terms, and preferences among rules are given by a set of dedicated atoms. An ordered logic program is transformed into a second, regular, extended logic program wherein the preferences are respected, in …	A Compiler for Ordered Logic Programs	2000-03-08 10:15:51+00:00
[arxiv.Result.Author('Bert Van Nuffelen')]	['cs.AI', 'F.4.1;I.2.3;I.2.4']	6 pages conference:NMR2000, special track on System descriptions and demonstration		http://arxiv.org/abs/cs/0003027v1		http://arxiv.org/pdf/cs/0003027v1	cs.AI	2000-03-08 13:22:44+00:00	The SLDNFA-system results from the LP+ project at the K.U.Leuven, which investigates logics and proof procedures for these logics for declarative knowledge representation. Within this project inductive definition logic (ID-logic) is used as representation logic. Different solvers are being developed for this logic and one of these is SLDNFA. A prototype of the system is available and used for inv…	SLDNFA-system	2000-03-08 13:22:44+00:00
[arxiv.Result.Author('James P. Delgrande'), arxiv.Result.Author('Torsten Schaub'), arxiv.Result.Author('Hans Tompits')]	['cs.AI', 'I.2.3']			http://arxiv.org/abs/cs/0003028v1		http://arxiv.org/pdf/cs/0003028v1	cs.AI	2000-03-08 14:09:56+00:00	We describe an approach for compiling preferences into logic programs under the answer set semantics. An ordered logic program is an extended logic program in which rules are named by unique terms, and in which preferences among rules are given by a set of dedicated atoms. An ordered logic program is transformed into a second, regular, extended logic program wherein the preferences are respected,…	Logic Programs with Compiled Preferences	2000-03-08 14:09:56+00:00
[arxiv.Result.Author('Nedra Mellouli'), arxiv.Result.Author('Bernadette Bouchon-Meunier')]	['cs.AI', 'Artificial intelligence and nonmonotonic reasoning and belief\n revision']	7 pages and 8 files		http://arxiv.org/abs/cs/0003029v1		http://arxiv.org/pdf/cs/0003029v1	cs.AI	2000-03-08 14:56:58+00:00	This paper proposes two kinds of fuzzy abductive inference in the framework of fuzzy rule base. The abductive inference processes described here depend on the semantic of the rule. We distinguish two classes of interpretation of a fuzzy rule, certainty generation rules and possible generation rules. In this paper we present the architecture of abductive inference in the first class of interpretat…	Fuzzy Approaches to Abductive Inference	2000-03-08 14:56:58+00:00
[arxiv.Result.Author('Bert Van Nuffelen'), arxiv.Result.Author('Marc Denecker')]	['cs.AI', 'F.4.1;I.2.4;I.2.3']	9 pages conference: NMR2000, special track on abductive reasoning		http://arxiv.org/abs/cs/0003030v1		http://arxiv.org/pdf/cs/0003030v1	cs.AI	2000-03-08 15:39:14+00:00	The goal of the LP+ project at the K.U.Leuven is to design an expressive logic, suitable for declarative knowledge representation, and to develop intelligent systems based on Logic Programming technology for solving computational problems using the declarative specifications. The ID-logic is an integration of typed classical logic and a definition logic. Different abductive solvers for this langu…	Problem solving in ID-logic with aggregates: some experiments	2000-03-08 15:39:14+00:00
[arxiv.Result.Author('Carmen Vodislav'), arxiv.Result.Author('Robert E. Mercer')]	['cs.AI', 'I.2.3']	NMR'2000 Workshop 6 pages		http://arxiv.org/abs/cs/0003031v1		http://arxiv.org/pdf/cs/0003031v1	cs.AI	2000-03-08 15:54:50+00:00	We propose a new approach to belief revision that provides a way to change knowledge bases with a minimum of effort. We call this way of revising belief states optimal belief revision. Our revision method gives special attention to the fact that most belief revision processes are directed to a specific informational objective. This approach to belief change is founded on notions such as optimal c…	Optimal Belief Revision	2000-03-08 15:54:50+00:00
[arxiv.Result.Author('Henrik Grosskreutz'), arxiv.Result.Author('Gerhard Lakemeyer')]	['cs.AI', 'I.2.3;I.2.8']			http://arxiv.org/abs/cs/0003032v1		http://arxiv.org/pdf/cs/0003032v1	cs.AI	2000-03-08 16:14:08+00:00	High-level robot controllers in realistic domains typically deal with processes which operate concurrently, change the world continuously, and where the execution of actions is event-driven as in ``charge the batteries as soon as the voltage level is low''. While non-logic-based robot control languages are well suited to express such scenarios, they fare poorly when it comes to projecting, in a c…	cc-Golog: Towards More Realistic Logic-Based Robot Controllers	2000-03-08 16:14:08+00:00
[arxiv.Result.Author('Ilkka Niemela'), arxiv.Result.Author('Patrik Simons'), arxiv.Result.Author('Tommi Syrjanen')]	['cs.AI', 'I.2.3; I.2.4']	Proceedings of the 8th International Workshop on Non-Monotonic Reasoning, April 9-11, 2000, Breckenridge, Colorado 4 pages, uses aaai.sty		http://arxiv.org/abs/cs/0003033v1		http://arxiv.org/pdf/cs/0003033v1	cs.AI	2000-03-08 23:25:51+00:00	The Smodels system implements the stable model semantics for normal logic programs. It handles a subclass of programs which contain no function symbols and are domain-restricted but supports extensions including built-in functions as well as cardinality and weight constraints. On top of this core engine more involved systems can be built. As an example, we have implemented total and partial stabl…	Smodels: A System for Answer Set Programming	2000-03-08 23:25:51+00:00
[arxiv.Result.Author('Antonis Kakas'), arxiv.Result.Author('Rob Miller'), arxiv.Result.Author('Francesca Toni')]	['cs.AI', 'I.2.4; F.4.1']	Proceedings of the 8th International Workshop on Non-Monotonic Reasoning, April 9-11, 2000, Breckenridge, Colorado. 6 pages		http://arxiv.org/abs/cs/0003034v2		http://arxiv.org/pdf/cs/0003034v2	cs.AI	2000-03-08 16:18:52+00:00	E-RES is a system that implements the Language E, a logic for reasoning about narratives of action occurrences and observations. E's semantics is model-theoretic, but this implementation is based on a sound and complete reformulation of E in terms of argumentation, and uses general computational techniques of argumentation frameworks. The system derives sceptical non-monotonic consequences of a g…	E-RES: A System for Reasoning about Actions, Events and Observations	2000-03-09 22:48:06+00:00
[arxiv.Result.Author('Uwe Egly'), arxiv.Result.Author('Thomas Eiter'), arxiv.Result.Author('Hans Tompits'), arxiv.Result.Author('Stefan Woltran')]	['cs.AI', 'I.2.3']			http://arxiv.org/abs/cs/0003037v1		http://arxiv.org/pdf/cs/0003037v1	cs.AI	2000-03-08 17:18:08+00:00	In this paper, we outline the prototype of an automated inference tool, called QUIP, which provides a uniform implementation for several nonmonotonic reasoning formalisms. The theoretical basis of QUIP is derived from well-known results about the computational complexity of nonmonotonic logics and exploits a representation of the different reasoning tasks in terms of quantified boolean formulae.	QUIP - A Tool for Computing Nonmonotonic Reasoning Tasks	2000-03-08 17:18:08+00:00
[arxiv.Result.Author('Richard Watson')]	['cs.AI', 'F.4.1; I.2.3']	To be published in Proceedings of NMR 2000 Workshop. 6 pages		http://arxiv.org/abs/cs/0003038v1		http://arxiv.org/pdf/cs/0003038v1	cs.AI	2000-03-08 20:40:31+00:00	Over the past decade a considerable amount of research has been done to expand logic programming languages to handle incomplete information. One such language is the language of epistemic specifications. As is usual with logic programming languages, the problem of answering queries is intractable in the general case. For extended disjunctive logic programs, an idea that has proven useful in simpl…	A Splitting Set Theorem for Epistemic Specifications	2000-03-08 20:40:31+00:00
[arxiv.Result.Author('Maarit Hietalahti'), arxiv.Result.Author('Fabio Massacci'), arxiv.Result.Author('Ilkka Niemela')]	['cs.AI', 'I.2.3; I.2.4']	10 pages, 1 Postscript figure, uses aaai.sty and graphicx.sty		http://arxiv.org/abs/cs/0003039v1		http://arxiv.org/pdf/cs/0003039v1	cs.AI	2000-03-08 21:49:57+00:00	The US Data Encryption Standard, DES for short, is put forward as an interesting benchmark problem for nonmonotonic reasoning systems because (i) it provides a set of test cases of industrial relevance which shares features of randomly generated problems and real-world problems, (ii) the representation of DES using normal logic programs with the stable model semantics is simple and easy to unders…	DES: a Challenge Problem for Nonmonotonic Reasoning Systems	2000-03-08 21:49:57+00:00
[arxiv.Result.Author('Yuliya Babovich'), arxiv.Result.Author('Esra Erdem'), arxiv.Result.Author('Vladimir Lifschitz')]	['cs.AI', 'I.2.4']			http://arxiv.org/abs/cs/0003042v1		http://arxiv.org/pdf/cs/0003042v1	cs.AI	2000-03-09 00:28:21+00:00	We generalize a theorem by Francois Fages that describes the relationship between the completion semantics and the answer set semantics for logic programs with negation as failure. The study of this relationship is important in connection with the emergence of answer set programming. Whenever the two semantics are equivalent, answer sets can be computed by a satisfiability solver, and the use of …	Fages' Theorem and Answer Set Programming	2000-03-09 00:28:21+00:00
[arxiv.Result.Author('Adnan Darwiche')]	['cs.AI', 'I.2.3']			http://arxiv.org/abs/cs/0003044v1		http://arxiv.org/pdf/cs/0003044v1	cs.AI	2000-03-09 08:58:15+00:00	We introduced decomposable negation normal form (DNNF) recently as a tractable form of propositional theories, and provided a number of powerful logical operations that can be performed on it in polynomial time. We also presented an algorithm for compiling any conjunctive normal form (CNF) into DNNF and provided a structure-based guarantee on its space and time complexity. We present in this pape…	On the tractable counting of theory models and its application to belief revision and truth maintenance	2000-03-09 08:58:15+00:00
[arxiv.Result.Author('Steffen Hoelldobler'), arxiv.Result.Author('Hans-Peter Stoerr')]	['cs.AI', 'I.2.8; I.2.3; F.4.1']	9 pages; Workshop on Nonmonotonic Reasoning 2000 (NMR 2000)		http://arxiv.org/abs/cs/0003047v1		http://arxiv.org/pdf/cs/0003047v1	cs.AI	2000-03-09 17:18:12+00:00	The paper reports on first preliminary results and insights gained in a project aiming at implementing the fluent calculus using methods and techniques based on binary decision diagrams. After reporting on an initial experiment showing promising results we discuss our findings concerning various techniques and heuristics used to speed up the reasoning process.	BDD-based reasoning in the fluent calculus - first results	2000-03-09 17:18:12+00:00
[arxiv.Result.Author('Antonis Kakas'), arxiv.Result.Author('Rob Miller'), arxiv.Result.Author('Francesca Toni')]	['cs.AI', 'I.2.3;I.2.4;I.2.8']	Proceedings of the 8th International Workshop on Non-Monotonic Reasoning, April 9-11, 2000, Breckenridge, Colorado		http://arxiv.org/abs/cs/0003049v1		http://arxiv.org/pdf/cs/0003049v1	cs.AI	2000-03-09 22:30:27+00:00	Planning is a natural domain of application for frameworks of reasoning about actions and change. In this paper we study how one such framework, the Language E, can form the basis for planning under (possibly) incomplete information. We define two types of plans: weak and safe plans, and propose a planner, called the E-Planner, which is often able to extend an initial weak plan into a safe plan e…	Planning with Incomplete Information	2000-03-09 22:30:27+00:00
[arxiv.Result.Author('Renata Wassermann')]	['cs.AI', 'I.2.4']			http://arxiv.org/abs/cs/0003051v1		http://arxiv.org/pdf/cs/0003051v1	cs.AI	2000-03-10 22:54:55+00:00	In an earlier work, we have presented operations of belief change which only affect the relevant part of a belief base. In this paper, we propose the application of the same strategy to the problem of model-based diangosis. We first isolate the subset of the system description which is relevant for a given observation and then solve the diagnosis problem for this subset.	Local Diagnosis	2000-03-10 22:54:55+00:00
[arxiv.Result.Author('James Delgrande'), arxiv.Result.Author('Torsten Schaub')]	['cs.AI', 'I.2.4']			http://arxiv.org/abs/cs/0003052v3		http://arxiv.org/pdf/cs/0003052v3	cs.AI	2000-03-11 06:29:02+00:00	We present a general, consistency-based framework for belief change. Informally, in revising K by A, we begin with A and incorporate as much of K as consistently possible. Formally, a knowledge base K and sentence A are expressed, via renaming propositions in K, in separate languages. Using a maximization process, we assume the languages are the same insofar as consistently possible. Lastly, we e…	A Consistency-Based Model for Belief Change: Preliminary Report	2000-04-03 19:34:15+00:00
[arxiv.Result.Author('Mary-Anne Williams'), arxiv.Result.Author('Aidan Sims')]	['cs.AI', 'I.2.3']	The implementation of SATEN can be found at http://cafe.newcastle.edu.au/saten		http://arxiv.org/abs/cs/0003059v1		http://arxiv.org/pdf/cs/0003059v1	cs.AI	2000-03-14 04:58:18+00:00	SATEN is an object-oriented web-based extraction and belief revision engine. It runs on any computer via a Java 1.1 enabled browser such as Netscape 4. SATEN performs belief revision based on the AGM approach. The extraction and belief revision reasoning engines operate on a user specified ranking of information. One of the features of SATEN is that it can be used to integrate mutually inconsiste…	SATEN: An Object-Oriented Web-Based Revision and Extraction Engine	2000-03-14 04:58:18+00:00
[arxiv.Result.Author('Deborah East'), arxiv.Result.Author('Miroslaw Truszczynski')]	['cs.AI', 'I.2.3;I.2.4;I.2.8;F.4.1;F.2.2']	6 pages (AAAI format), 4 ps figures; System descriptions and demonstration Session, 8th Intl. Workshop on Non-Monotonic Reasoning		http://arxiv.org/abs/cs/0003061v1		http://arxiv.org/pdf/cs/0003061v1	cs.AI	2000-03-14 18:06:38+00:00	Answer-set programming (ASP) has emerged recently as a viable programming paradigm. We describe here an ASP system, DATALOG with constraints or DC, based on non-monotonic logic. Informally, DC theories consist of propositional clauses (constraints) and of Horn rules. The semantics is a simple and natural extension of the semantics of the propositional logic. However, thanks to the presence of Hor…	dcs: An Implementation of DATALOG with Constraints	2000-03-14 18:06:38+00:00
[arxiv.Result.Author('Deborah East'), arxiv.Result.Author('Miroslaw Truszczynski')]	['cs.AI', 'D.1.6;F.2.2;F.4.2;I.2.8;I.6.5']	6 pages, 5 figures, will appear in Proceedings of AAAI-2000		http://arxiv.org/abs/cs/0003077v1		http://arxiv.org/pdf/cs/0003077v1	cs.AI	2000-03-24 19:09:59+00:00	Answer-set programming (ASP) has emerged recently as a viable programming paradigm well attuned to search problems in AI, constraint satisfaction and combinatorics. Propositional logic is, arguably, the simplest ASP system with an intuitive semantics supporting direct modeling of problem constraints. However, for some applications, especially those requiring that transitive closure be computed, i…	DATALOG with constraints - an answer-set programming system	2000-03-24 19:09:59+00:00
[arxiv.Result.Author('Krzysztof R. Apt')]	['cs.AI', 'D.3.2;D.3.3']	14 pages. To appear in: New Trends in Constraints, Papers from the Joint ERCIM/Compulog-Net Workshop Cyprus, October 25-27, 1999. Springer-Verlag Lecture Notes in Artificial Intelligence		http://arxiv.org/abs/cs/0003080v1		http://arxiv.org/pdf/cs/0003080v1	cs.AI	2000-03-28 11:49:37+00:00	We study here the well-known propagation rules for Boolean constraints. First we propose a simple notion of completeness for sets of such rules and establish a completeness result. Then we show an equivalence in an appropriate sense between Boolean constraint propagation and unit propagation, a form of resolution for propositional logic. Subsequently we characterize one set of such rules by means…	Some Remarks on Boolean Constraint Propagation	2000-03-28 11:49:37+00:00
[arxiv.Result.Author('Joseph Y. Halpern')]	['cs.AI', 'I.2.4']		10.1613/jair.817	http://arxiv.org/abs/cs/0005031v3	Journal Of Artificial Intelligence Research, Volume 14, pages 359-389, 2001	http://arxiv.org/pdf/cs/0005031v3	cs.AI	2000-05-30 19:05:21+00:00	A general notion of algebraic conditional plausibility measures is defined. Probability measures, ranking functions, possibility measures, and (under the appropriate definitions) sets of probability measures can all be viewed as defining algebraic conditional plausibility measures. It is shown that algebraic conditional plausibility measures can be represented using Bayesian networks.	Conditional Plausibility Measures and Bayesian Networks	2011-06-15 15:49:16+00:00
[arxiv.Result.Author('S. Piechowiak'), arxiv.Result.Author('J. Rodriguez')]	['cs.AI', 'F.4.1']	14 pages		http://arxiv.org/abs/cs/0006043v1		http://arxiv.org/pdf/cs/0006043v1	cs.AI	2000-06-30 10:25:06+00:00	In this paper we present a rule based formalism for filtering variables domains of constraints. This formalism is well adapted for solving dynamic CSP. We take diagnosis as an instance problem to illustrate the use of these rules. A diagnosis problem is seen like finding all the minimal sets of constraints to be relaxed in the constraint network that models the device to be diagnosed	Constraint compiling into rules formalism constraint compiling into rules formalism for dynamic CSPs computing	2000-06-30 10:25:06+00:00
[arxiv.Result.Author('Alejandro Zunino'), arxiv.Result.Author('Analia Amandi')]	['cs.AI', 'I.2.11']	15 pages. To be published in Proceedings of the Second Argentinian Symposium on Artificial Intelligence (ASAI'2000 - 29th JAIIO). September 2000. Tandil, Buenos Aires, Argentina. See http://www.exa.unicen.edu.ar/~azunino		http://arxiv.org/abs/cs/0007004v1		http://arxiv.org/pdf/cs/0007004v1	cs.AI	2000-07-04 16:31:40+00:00	Despite the effort of many researchers in the area of multi-agent systems (MAS) for designing and programming agents, a few years ago the research community began to take into account that common features among different MAS exists. Based on these common features, several tools have tackled the problem of agent development on specific application domains or specific types of agents. As a conseque…	Brainstorm/J: a Java Framework for Intelligent Agents	2000-07-04 16:31:40+00:00
[arxiv.Result.Author('Umberto Straccia')]	['cs.AI', 'F.4.1;I.2.3;I.2.4']			http://arxiv.org/abs/cs/0010037v1		http://arxiv.org/pdf/cs/0010037v1	cs.AI	2000-10-31 14:14:26+00:00	In fuzzy propositional logic, to a proposition a partial truth in [0,1] is assigned. It is well known that under certain circumstances, fuzzy logic collapses to classical logic. In this paper, we will show that under dual conditions, fuzzy logic collapses to four-valued (relevance) logic, where propositions have truth-value true, false, unknown, or contradiction. As a consequence, fuzzy entailmen…	On the relationship between fuzzy logic and four-valued relevance logic	2000-10-31 14:14:26+00:00
[arxiv.Result.Author('Joseph Y. Halpern'), arxiv.Result.Author('Judea Pearl')]	['cs.AI', 'I.2.4']	Part II of the paper (on Explanation) is also on the arxiv. Previously the two parts were submitted as one paper. To appear in the British Journal for the Philosophy of Science		http://arxiv.org/abs/cs/0011012v3		http://arxiv.org/pdf/cs/0011012v3	cs.AI	2000-11-07 23:21:38+00:00	We propose a new definition of actual cause, using structural equations to model counterfactuals. We show that the definition yields a plausible and elegant account of causation that handles well examples which have caused problems for other definitions and resolves major difficulties in the traditional account.	Causes and Explanations: A Structural-Model Approach, Part I: Causes	2005-11-07 20:07:43+00:00
[arxiv.Result.Author('Nikolay Pelov'), arxiv.Result.Author('Emmanuel De Mot'), arxiv.Result.Author('Marc Denecker')]	['cs.AI', 'I.2.3; I.2.4']	15 pages, 3 eps-figures		http://arxiv.org/abs/cs/0011030v1	LPAR 2000, Lecture Notes in Artificial Intelligence, vol. 1955, Springer, 2000, pp. 225-239	http://arxiv.org/pdf/cs/0011030v1	cs.AI	2000-11-21 13:56:21+00:00	Many logic programming based approaches can be used to describe and solve combinatorial search problems. On the one hand there is constraint logic programming which computes a solution as an answer substitution to a query containing the variables of the constraint satisfaction problem. On the other hand there are systems based on stable model semantics, abductive systems, and first order logic mo…	Logic Programming Approaches for Representing and Solving Constraint Satisfaction Problems: A Comparison	2000-11-21 13:56:21+00:00
[arxiv.Result.Author('Li Min Fu')]	['cs.AI', 'I2.6']	21 pages, 1 figure, 7 tables		http://arxiv.org/abs/cs/0105022v1		http://arxiv.org/pdf/cs/0105022v1	cs.AI	2001-05-11 14:17:42+00:00	In this paper, we introduce a new machine learning theory based on multi-channel parallel adaptation for rule discovery. This theory is distinguished from the familiar parallel-distributed adaptation theory of neural networks in terms of channel-based convergence to the target rules. We show how to realize this theory in a learning system named CFRule. CFRule is a parallel weight-based model, but…	Multi-Channel Parallel Adaptation Theory for Rule Discovery	2001-05-11 14:17:42+00:00
[arxiv.Result.Author('Aspassia Daskalopulu'), arxiv.Result.Author('Marek Sergot')]	['cs.AI', 'I.2; H.4.1']			http://arxiv.org/abs/cs/0106006v1	Proc. 5th International Conference on Artificial Intelligence and Law, ACM Press, pp. 62-69, 1995	http://arxiv.org/pdf/cs/0106006v1	cs.AI	2001-06-07 14:27:30+00:00	We present an approach for modelling the structure and coarse content of legal documents with a view to providing automated support for the drafting of contracts and contract database retrieval. The approach is designed to be applicable where contract drafting is based on model-form contracts or on existing examples of a similar type. The main features of the approach are: (1) the representation …	A Constraint-Driven System for Contract Assembly	2001-06-07 14:27:30+00:00
[arxiv.Result.Author('Chris Reed'), arxiv.Result.Author('Aspassia Daskalopulu')]	['cs.AI', 'I.2']			http://arxiv.org/abs/cs/0106007v1	Proceedings of the 4th International Conference on Argumentation, SICSAT, pp. 686-692, 1998	http://arxiv.org/pdf/cs/0106007v1	cs.AI	2001-06-07 14:40:04+00:00	One influential approach to assessing the "goodness" of arguments is offered by the Pragma-Dialectical school (p-d) (Eemeren & Grootendorst 1992). This can be compared with Rhetorical Structure Theory (RST) (Mann & Thompson 1988), an approach that originates in discourse analysis. In p-d terms an argument is good if it avoids committing a fallacy, whereas in RST terms an argument is good if it is…	Modelling Contractual Arguments	2001-06-07 14:40:04+00:00
[arxiv.Result.Author('Yannis Dimopoulos'), arxiv.Result.Author('Antonis Kakas')]	['cs.AI', 'H.2.m;I.2.m']	53 Pages		http://arxiv.org/abs/cs/0106025v1		http://arxiv.org/pdf/cs/0106025v1	cs.AI	2001-06-11 20:00:04+00:00	Information Integration is a young and exciting field with enormous research and commercial significance in the new world of the Information Society. It stands at the crossroad of Databases and Artificial Intelligence requiring novel techniques that bring together different methods from these fields. Information from disparate heterogeneous sources often with no a-priori common schema needs to be…	Information Integration and Computational Logic	2001-06-11 20:00:04+00:00
[arxiv.Result.Author('Laurent Granvilliers'), arxiv.Result.Author('Eric Monfroy')]	['cs.AI', 'F.4.1; D.3.3']	14 pages		http://arxiv.org/abs/cs/0107002v1		http://arxiv.org/pdf/cs/0107002v1	cs.AI	2001-07-02 08:08:39+00:00	Constraint propagation is a general algorithmic approach for pruning the search space of a CSP. In a uniform way, K. R. Apt has defined a computation as an iteration of reduction functions over a domain. He has also demonstrated the need for integrating static properties of reduction functions (commutativity and semi-commutativity) to design specialized algorithms such as AC3 and DAC. We introduc…	Enhancing Constraint Propagation with Composition Operators	2001-07-02 08:08:39+00:00
[arxiv.Result.Author('T. Eiter'), arxiv.Result.Author('M. Fink'), arxiv.Result.Author('G. Sabbatini'), arxiv.Result.Author('H. Tompits')]	['cs.AI', 'I.2']	59 pages, 2 figures, 3 tables, to be published in "Theory and Practice of Logic Programming"		http://arxiv.org/abs/cs/0109006v1		http://arxiv.org/pdf/cs/0109006v1	cs.AI	2001-09-05 09:19:34+00:00	We consider an approach to update nonmonotonic knowledge bases represented as extended logic programs under answer set semantics. New information is incorporated into the current knowledge base subject to a causal rejection principle enforcing that, in case of conflicts, more recent rules are preferred and older rules are overridden. Such a rejection principle is also exploited in other approache…	On Properties of Update Sequences Based on Causal Rejection	2001-09-05 09:19:34+00:00
[arxiv.Result.Author('Ivo Kwee'), arxiv.Result.Author('Marcus Hutter'), arxiv.Result.Author('Juergen Schmidhuber')]	['cs.AI', 'I.2; I.2.6; I.2.8']	This is an extended version of the paper presented at the EWRL 2001 in Utrecht (The Netherlands)		http://arxiv.org/abs/cs/0111060v1		http://arxiv.org/pdf/cs/0111060v1	cs.AI	2001-11-28 13:43:13+00:00	We introduce a learning method called ``gradient-based reinforcement planning'' (GREP). Unlike traditional DP methods that improve their policy backwards in time, GREP is a gradient-based method that plans ahead and improves its policy before it actually acts in the environment. We derive formulas for the exact policy gradient that maximizes the expected future reward and confirm our ideas with n…	Gradient-based Reinforcement Planning in Policy-Search Methods	2001-11-28 13:43:13+00:00
[arxiv.Result.Author('Moshe Tennenholtz')]	['cs.AI', 'I.2.11']			http://arxiv.org/abs/cs/0112015v1	Proceedings of IJCAI-2001	http://arxiv.org/pdf/cs/0112015v1	cs.AI	2001-12-13 00:46:10+00:00	Much work in computer science has adopted competitive analysis as a tool for decision making under uncertainty. In this work we extend competitive analysis to the context of multi-agent systems. Unlike classical competitive analysis where the behavior of an agent's environment is taken to be arbitrary, we consider the case where an agent's environment consists of other agents. These agents will u…	Rational Competitive Analysis	2001-12-13 00:46:10+00:00
[arxiv.Result.Author('Pierre Albarede')]	['cs.AI', 'I.2.4;I.2.6']	19 pages LaTeX article (uses some pstricks) thorough revision 2 see also http://pierre.albarede.free.fr		http://arxiv.org/abs/cs/0201022v2		http://arxiv.org/pdf/cs/0201022v2	cs.AI	2002-01-23 19:53:08+00:00	This article aims at clarifying the language and practice of scientific experiment, mainly by hooking observability on calculability.	A theory of experiment	2003-02-23 20:13:51+00:00
[arxiv.Result.Author('Sarit Kraus'), arxiv.Result.Author('Daniel Lehmann'), arxiv.Result.Author('Menachem Magidor')]	['cs.AI', 'I.2.3']	Presented at JELIA, June 1988. Some misprints in the Journal paper have been corrected		http://arxiv.org/abs/cs/0202021v1	Journal of Artificial Intelligence, Vol. 44 Nos. 1-2 (July 1990) pp. 167-207	http://arxiv.org/pdf/cs/0202021v1	cs.AI	2002-02-18 10:29:54+00:00	Many systems that exhibit nonmonotonic behavior have been described and studied already in the literature. The general notion of nonmonotonic reasoning, though, has almost always been described only negatively, by the property it does not enjoy, i.e. monotonicity. We study here general patterns of nonmonotonic reasoning and try to isolate properties that could help us map the field of nonmonotoni…	Nonmonotonic Reasoning, Preferential Models and Cumulative Logics	2002-02-18 10:29:54+00:00
[arxiv.Result.Author('Daniel Lehmann'), arxiv.Result.Author('Menachem Magidor')]	['cs.AI', 'I.2.3']	Preliminary version presented at KR'89. Minor corrections of the Journal Version		http://arxiv.org/abs/cs/0202022v1	Journal of Artificial Intelligence, Vol. 55 no.1 (May 1992) pp. 1-60. Erratum in Vol. 68 (1994) p. 411	http://arxiv.org/pdf/cs/0202022v1	cs.AI	2002-02-18 12:43:18+00:00	This paper presents a logical approach to nonmonotonic reasoning based on the notion of a nonmonotonic consequence relation. A conditional knowledge base, consisting of a set of conditional assertions of the type "if ... then ...", represents the explicit defeasible knowledge an agent has about the way the world generally behaves. We look for a plausible definition of the set of all conditional a…	What does a conditional knowledge base entail?	2002-02-18 12:43:18+00:00
[arxiv.Result.Author('Daniel Lehmann')]	['cs.AI', 'I.2.3']	A small unpublished remark on a paper by Darwiche and Pearl		http://arxiv.org/abs/cs/0202024v1		http://arxiv.org/pdf/cs/0202024v1	cs.AI	2002-02-18 15:23:06+00:00	It is shown that Darwiche and Pearl's postulates imply an interesting property, not noticed by the authors.	A note on Darwiche and Pearl	2002-02-18 15:23:06+00:00
[arxiv.Result.Author('Daniel Lehmann'), arxiv.Result.Author('Menachem Magidor'), arxiv.Result.Author('Karl Schlechta')]	['cs.AI', 'I.2.3']	Preliminary version presented at TARK '96		http://arxiv.org/abs/cs/0202025v1	Journal of Symbolic Logic, Vol. 66 No.1 (March 2001) pp. 295-317	http://arxiv.org/pdf/cs/0202025v1	cs.AI	2002-02-18 15:36:46+00:00	A vast and interesting family of natural semantics for belief revision is defined. Suppose one is given a distance d between any two models. One may then define the revision of a theory K by a formula a as the theory defined by the set of all those models of a that are closest, by d, to the set of models of K. This family is characterized by a set of rationality postulates that extends the AGM po…	Distance Semantics for Belief Revision	2002-02-18 15:36:46+00:00
[arxiv.Result.Author('Shai Berger'), arxiv.Result.Author('Daniel Lehmann'), arxiv.Result.Author('Karl Schlechta')]	['cs.AI', 'I.2.3']			http://arxiv.org/abs/cs/0202026v1	Journal of Logic and Computation, Vol. 9 no. 6 (1999) pp. 817-833	http://arxiv.org/pdf/cs/0202026v1	cs.AI	2002-02-18 15:53:56+00:00	We give a semantics to iterated update by a preference relation on possible developments. An iterated update is a sequence of formulas, giving (incomplete) information about successive states of the world. A development is a sequence of models, describing a possible trajectory through time. We assume a principle of inertia and prefer those developments, which are compatible with the information, …	Preferred History Semantics for Iterated Updates	2002-02-18 15:53:56+00:00
[arxiv.Result.Author('Michael Freund'), arxiv.Result.Author('Daniel Lehmann')]	['cs.AI', 'I.2.3']	54 pages. A short version appeared in Studia Logica, Vol. 53 no. 2 (1994) pp. 161-201		http://arxiv.org/abs/cs/0202031v1	Bulletin of the IGPL, Vol. 1 no. 1 (July 1993), pp. 23-68	http://arxiv.org/pdf/cs/0202031v1	cs.AI	2002-02-20 14:19:42+00:00	A. Tarski proposed the study of infinitary consequence operations as the central topic of mathematical logic. He considered monotonicity to be a property of all such operations. In this paper, we weaken the monotonicity requirement and consider more general operations, inference operations. These operations describe the nonmonotonic logics both humans and machines seem to be using when infering d…	Nonmonotonic inference operations	2002-02-20 14:19:42+00:00
[arxiv.Result.Author('Daniel Lehmann')]	['cs.AI', 'I.2.3']	9 pages. Unpublished		http://arxiv.org/abs/cs/0202033v1		http://arxiv.org/pdf/cs/0202033v1	cs.AI	2002-02-20 14:50:49+00:00	The Expansion property considered by researchers in Social Choice is shown to correspond to a logical property of nonmonotonic consequence relations that is the {\em pure}, i.e., not involving connectives, version of a previously known weak rationality condition. The assumption that the union of two definable sets of models is definable is needed for the soundness part of the result.	The logical meaning of Expansion	2002-02-20 14:50:49+00:00
[arxiv.Result.Author('Daniel Lehmann')]	['cs.AI', 'I.2.3']	Presented at Workshop on Logical Formalizations of Commense Sense, Austin (Texas), January 1993		http://arxiv.org/abs/cs/0203002v1	Annals of Mathematics and Artificial Intelligence, 15(1) (1995) pp. 61-82	http://arxiv.org/pdf/cs/0203002v1	cs.AI	2002-03-01 11:06:49+00:00	The lexicographic closure of any given finite set D of normal defaults is defined. A conditional assertion "if a then b" is in this lexicographic closure if, given the defaults D and the fact a, one would conclude b. The lexicographic closure is essentially a rational extension of D, and of its rational closure, defined in a previous paper. It provides a logic of normal defaults that is different…	Another perspective on Default Reasoning	2002-03-01 11:06:49+00:00
[arxiv.Result.Author('Yuri Kaluzhny'), arxiv.Result.Author('Daniel Lehmann')]	['cs.AI', 'I.2.3']			http://arxiv.org/abs/cs/0203003v1	Journal of Logic and Computation, 5(1) (1995) pp. 111-122	http://arxiv.org/pdf/cs/0203003v1	cs.AI	2002-03-01 11:20:59+00:00	We provide a characterization of those nonmonotonic inference operations C for which C(X) may be described as the set of all logical consequences of X together with some set of additional assumptions S(X) that depends anti-monotonically on X (i.e., X is a subset of Y implies that S(Y) is a subset of S(X)). The operations represented are exactly characterized in terms of properties most of which h…	Deductive Nonmonotonic Inference Operations: Antitonic Representations	2002-03-01 11:20:59+00:00
[arxiv.Result.Author('Daniel Lehmann')]	['cs.AI', 'I.2.3']	Presented at Fourth Workshop on Logic, Language, Information and Computation, Fortaleza (Brasil), August 1997		http://arxiv.org/abs/cs/0203004v1	Logic Journal of the Interest Group in Pure and Applied Logics (IGPL), 6(1) (1998) pp. 49-58	http://arxiv.org/pdf/cs/0203004v1	cs.AI	2002-03-04 08:57:54+00:00	Stereotypical reasoning assumes that the situation at hand is one of a kind and that it enjoys the properties generally associated with that kind of situation. It is one of the most basic forms of nonmonotonic reasoning. A formal model for stereotypical reasoning is proposed and the logical properties of this form of reasoning are studied. Stereotypical reasoning is shown to be cumulative under w…	Stereotypical Reasoning: Logical Properties	2002-03-04 08:57:54+00:00
[arxiv.Result.Author('J. P. Delgrande'), arxiv.Result.Author('T. Schaub'), arxiv.Result.Author('H. Tompits')]	['cs.AI', 'I.2.3; D.1.6']	To appear in Theory and Practice of Logic Programming		http://arxiv.org/abs/cs/0203005v2		http://arxiv.org/pdf/cs/0203005v2	cs.AI	2002-03-04 13:00:41+00:00	We introduce a methodology and framework for expressing general preference information in logic programming under the answer set semantics. An ordered logic program is an extended logic program in which rules are named by unique terms, and in which preferences among rules are given by a set of atoms of form s < t where s and t are names. An ordered logic program is transformed into a second, regu…	A Framework for Compiling Preferences in Logic Programs	2002-03-05 14:01:51+00:00
[arxiv.Result.Author('Yan Zhang')]	['cs.AI', 'F.4.1']	20 pages, to be appeared in journal Theory and Practice of Logic Programming		http://arxiv.org/abs/cs/0203007v1		http://arxiv.org/pdf/cs/0203007v1	cs.AI	2002-03-05 00:28:04+00:00	Prioritized default reasoning has illustrated its rich expressiveness and flexibility in knowledge representation and reasoning. However, many important aspects of prioritized default reasoning have yet to be thoroughly explored. In this paper, we investigate two properties of prioritized logic programs in the context of answer set semantics. Specifically, we reveal a close relationship between m…	Two results for proiritized logic programming	2002-03-05 00:28:04+00:00
[arxiv.Result.Author('Michael Freund'), arxiv.Result.Author('Daniel Lehmann')]	['cs.AI', 'I.2.3']	25 pages		http://arxiv.org/abs/cs/0204032v1		http://arxiv.org/pdf/cs/0204032v1	cs.AI	2002-04-14 09:22:42+00:00	The (extended) AGM postulates for belief revision seem to deal with the revision of a given theory K by an arbitrary formula, but not to constrain the revisions of two different theories by the same formula. A new postulate is proposed and compared with other similar postulates that have been proposed in the literature. The AGM revisions that satisfy this new postulate stand in one-to-one corresp…	Belief Revision and Rational Inference	2002-04-14 09:22:42+00:00
[arxiv.Result.Author('Marc Denecker'), arxiv.Result.Author('Victor W. Marek'), arxiv.Result.Author('Miroslaw Truszczynski')]	['cs.AI', 'I.2.4']	This paper was published in Principles of Knowledge Representation and Reasoning, Proceedings of the Eighth International Conference (KR2002)		http://arxiv.org/abs/cs/0205014v1		http://arxiv.org/pdf/cs/0205014v1	cs.AI	2002-05-11 20:44:16+00:00	We study fixpoints of operators on lattices. To this end we introduce the notion of an approximation of an operator. We order approximations by means of a precision ordering. We show that each lattice operator O has a unique most precise or ultimate approximation. We demonstrate that fixpoints of this ultimate approximation provide useful insights into fixpoints of the operator O. We apply our th…	Ultimate approximations in nonmonotonic knowledge representation systems	2002-05-11 20:44:16+00:00
[arxiv.Result.Author('Yan Zhang')]	['cs.AI', 'F.4.1']	49 pages, 1 figure, to be appeared in journal Theory and Practice Logic Programming		http://arxiv.org/abs/cs/0206003v1		http://arxiv.org/pdf/cs/0206003v1	cs.AI	2002-06-03 06:20:21+00:00	Representing defeasibility is an important issue in common sense reasoning. In reasoning about action and change, this issue becomes more difficult because domain and action related defeasible information may conflict with general inertia rules. Furthermore, different types of defeasible information may also interfere with each other during the reasoning. In this paper, we develop a prioritized l…	Handling Defeasibilities in Action Domains	2002-06-03 06:20:21+00:00
[arxiv.Result.Author('Jarmo Laaksolahti'), arxiv.Result.Author('Magnus Boman')]	['cs.AI', 'I.2.11; I.6.3; I.6.5']	19 pages, 5 figures		http://arxiv.org/abs/cs/0206041v2		http://arxiv.org/pdf/cs/0206041v2	cs.AI	2002-06-26 09:17:13+00:00	An anticipatory system for guiding plot development in interactive narratives is described. The executable model is a finite automaton that provides the implemented system with a look-ahead. The identification of undesirable future states in the model is used to guide the player, in a transparent manner. In this way, too radical twists of the plot can be avoided. Since the player participates in …	Anticipatory Guidance of Plot	2003-02-19 10:58:39+00:00
[arxiv.Result.Author('Piero A. Bonatti')]	['cs.AI', 'I.2.3; I.2.4']	7 pages, NMR'02 Workshop		http://arxiv.org/abs/cs/0207021v1		http://arxiv.org/pdf/cs/0207021v1	cs.AI	2002-07-07 09:55:00+00:00	Open logic programs and open entailment have been recently proposed as an abstract framework for the verification of incomplete specifications based upon normal logic programs and the stable model semantics. There are obvious analogies between open predicates and abducible predicates. However, despite superficial similarities, there are features of open programs that have no immediate counterpart…	Abduction, ASP and Open Logic Programs	2002-07-07 09:55:00+00:00
[arxiv.Result.Author('Tran Cao Son'), arxiv.Result.Author('Chitta Baral'), arxiv.Result.Author('Nam Tran'), arxiv.Result.Author('Sheila McIlraith')]	['cs.AI', 'I.2.4; I.2.3; I.2.8']	70 pages, accepted for publication, TOCL Version with all proofs		http://arxiv.org/abs/cs/0207023v2		http://arxiv.org/pdf/cs/0207023v2	cs.AI	2002-07-08 00:31:54+00:00	In this paper we consider three different kinds of domain-dependent control knowledge (temporal, procedural and HTN-based) that are useful in planning. Our approach is declarative and relies on the language of logic programming with answer set semantics (AnsProlog*). AnsProlog* is designed to plan without control knowledge. We show how temporal, procedural and HTN-based control knowledge can be i…	Domain-Dependent Knowledge in Answer Set Planning	2005-08-29 20:46:16+00:00
[arxiv.Result.Author('C. Cayrol'), arxiv.Result.Author('S. Doutre'), arxiv.Result.Author('M. -C. Lagasquie-Schiex'), arxiv.Result.Author('J. Mengin')]	['cs.AI', 'I.2.4']	8 pages, 3 figures		http://arxiv.org/abs/cs/0207025v1	Proceedings of the 9th International Workshop on Non-Monotonic Reasoning, 2002, pp. 408-415	http://arxiv.org/pdf/cs/0207025v1	cs.AI	2002-07-08 13:30:16+00:00	Dung's abstract framework for argumentation enables a study of the interactions between arguments based solely on an ``attack'' binary relation on the set of arguments. Various ways to solve conflicts between contradictory pieces of information have been proposed in the context of argumentation, nonmonotonic reasoning or logic programming, and can be captured by appropriate semantics within Dung'…	"Minimal defence": a refinement of the preferred semantics for argumentation frameworks	2002-07-08 13:30:16+00:00
[arxiv.Result.Author('Alexander Bochman')]	['cs.AI', 'I.2.3']	7 pages,Proceedings NMR'02, references added		http://arxiv.org/abs/cs/0207029v2		http://arxiv.org/pdf/cs/0207029v2	cs.AI	2002-07-09 12:32:45+00:00	We address a general representation problem for belief change, and describe two interrelated representations for iterative non-prioritized change: a logical representation in terms of persistent epistemic states, and a constructive representation in terms of flocks of bases.	Two Representations for Iterative Non-prioritized Change	2002-07-14 16:26:23+00:00
[arxiv.Result.Author('Alexander Bochman')]	['cs.AI', 'I.2.3']	8 pages, Proceedings NMR'02, references added		http://arxiv.org/abs/cs/0207030v2		http://arxiv.org/pdf/cs/0207030v2	cs.AI	2002-07-09 12:42:24+00:00	An extension of an abstract argumentation framework, called collective argumentation, is introduced in which the attack relation is defined directly among sets of arguments. The extension turns out to be suitable, in particular, for representing semantics of disjunctive logic programs. Two special kinds of collective argumentation are considered in which the opponents can share their arguments.	Collective Argumentation	2002-07-14 16:21:33+00:00
[arxiv.Result.Author('Gerhard Brewka')]	['cs.AI', 'I.2.4']			http://arxiv.org/abs/cs/0207042v1		http://arxiv.org/pdf/cs/0207042v1	cs.AI	2002-07-11 11:03:34+00:00	Logic programs with ordered disjunction (LPODs) combine ideas underlying Qualitative Choice Logic (Brewka et al. KR 2002) and answer set programming. Logic programming under answer set semantics is extended with a new connective called ordered disjunction. The new connective allows us to represent alternative, ranked options for problem solutions in the heads of rules: A \times B intuitively mean…	Logic Programming with Ordered Disjunction	2002-07-11 11:03:34+00:00
[arxiv.Result.Author('Adnan Darwiche'), arxiv.Result.Author('Pierre Marquis')]	['cs.AI', 'I.2.3; I.2.4']	Proceedings of the Ninth International Workshop on Non-Monotonic Reasoning (NMR'02), Toulouse, 2002 (6-14)		http://arxiv.org/abs/cs/0207045v1		http://arxiv.org/pdf/cs/0207045v1	cs.AI	2002-07-11 16:11:40+00:00	In this paper, we investigate the extent to which knowledge compilation can be used to improve inference from propositional weighted bases. We present a general notion of compilation of a weighted base that is parametrized by any equivalence--preserving compilation function. Both negative and positive results are presented. On the one hand, complexity results are identified, showing that the infe…	Compilation of Propositional Weighted Bases	2002-07-11 16:11:40+00:00
[arxiv.Result.Author('Antonis Kakas'), arxiv.Result.Author('Loizos Michael')]	['cs.AI', 'I.2.3']	9 pages, 3 figures, to download the E-RES system and a full representation of the Zoo Scenario World, visit http://www.cs.ucy.ac.cy/~pslogic/		http://arxiv.org/abs/cs/0207056v1		http://arxiv.org/pdf/cs/0207056v1	cs.AI	2002-07-13 12:00:16+00:00	This paper studies the problem of modeling complex domains of actions and change within high-level action description languages. We investigate two main issues of concern: (a) can we represent complex domains that capture together different problems such as ramifications, non-determinism and concurrency of actions, at a high-level, close to the given natural ontology of the problem domain and (b)…	Modeling Complex Domains of Actions and Change	2002-07-13 12:00:16+00:00
[arxiv.Result.Author('T. Bench-Capon')]	['cs.AI', 'I.2.3']			http://arxiv.org/abs/cs/0207059v1		http://arxiv.org/pdf/cs/0207059v1	cs.AI	2002-07-15 11:30:16+00:00	This paper introduces the notion of value-based argumentation frameworks, an extension of the standard argumentation frameworks proposed by Dung, which are able toshow how rational decision is possible in cases where arguments derive their force from the social values their acceptance would promote.	Value Based Argumentation Frameworks	2002-07-15 11:30:16+00:00
[arxiv.Result.Author('Torsten Schaub'), arxiv.Result.Author('Kewen Wang')]	['cs.AI', 'I.2.3; I.2.4']	Proceedings of the Workshop on Preferences in Artificial Intelligence and Constraint In: Proceedings of the Workshop on Non-Monotonic Reasoning (NMR'2002)		http://arxiv.org/abs/cs/0207060v1		http://arxiv.org/pdf/cs/0207060v1	cs.AI	2002-07-15 13:30:24+00:00	We analyze the problem of defining well-founded semantics for ordered logic programs within a general framework based on alternating fixpoint theory. We start by showing that generalizations of existing answer set approaches to preference are too weak in the setting of well-founded semantics. We then specify some informal yet intuitive criteria and propose a semantical framework for preference ha…	Preferred well-founded semantics for logic programming by alternating fixpoints: Preliminary report	2002-07-15 13:30:24+00:00
[arxiv.Result.Author('Dritan Berzati'), arxiv.Result.Author('Bernhard Anrig'), arxiv.Result.Author('Juerg Kohlas')]	['cs.AI', 'I.2.3; I.2.4']	9 pages		http://arxiv.org/abs/cs/0207065v1		http://arxiv.org/pdf/cs/0207065v1	cs.AI	2002-07-16 15:16:07+00:00	In this paper we present a transformation of finite propositional default theories into so-called propositional argumentation systems. This transformation allows to characterize all notions of Reiter's default logic in the framework of argumentation systems. As a consequence, computing extensions, or determining wether a given formula belongs to one extension or all extensions can be answered wit…	Embedding Default Logic in Propositional Argumentation Systems	2002-07-16 15:16:07+00:00
[arxiv.Result.Author('Bart Verheij')]	['cs.AI', 'I.2.3; I.2.4']	10 pages; 9th International Workshop on Non-Monotonic Reasoning (NMR'2002)		http://arxiv.org/abs/cs/0207067v1	Verheij, Bart (2002). On the existence and the multiplicity of extensions in dialectical argumentation. Proceedings of the 9th International Workshop on Non-Monotonic Reasoning (NMR'2002) (eds. S. Benferhat and E. Giunchiglia), pp. 416-425. Toulouse	http://arxiv.org/pdf/cs/0207067v1	cs.AI	2002-07-17 12:09:45+00:00	In the present paper, the existence and multiplicity problems of extensions are addressed. The focus is on extension of the stable type. The main result of the paper is an elegant characterization of the existence and multiplicity of extensions in terms of the notion of dialectical justification, a close cousin of the notion of admissibility. The characterization is given in the context of the pa…	On the existence and multiplicity of extensions in dialectical argumentation	2002-07-17 12:09:45+00:00
[arxiv.Result.Author('Thomas Lukasiewicz')]	['cs.AI', 'I.2.3; I.2.4']	10 pages; in Proceedings of the 9th International Workshop on Non-Monotonic Reasoning (NMR-2002), Special Session on Uncertainty Frameworks in Nonmonotonic Reasoning, pages 265-274, Toulouse, France, April 2002		http://arxiv.org/abs/cs/0207075v1		http://arxiv.org/pdf/cs/0207075v1	cs.AI	2002-07-22 01:44:25+00:00	Recently, it has been shown that probabilistic entailment under coherence is weaker than model-theoretic probabilistic entailment. Moreover, probabilistic entailment under coherence is a generalization of default entailment in System P. In this paper, we continue this line of research by presenting probabilistic generalizations of more sophisticated notions of classical default entailment that li…	Nonmonotonic Probabilistic Logics between Model-Theoretic Probabilistic Logic and Probabilistic Logic under Coherence	2002-07-22 01:44:25+00:00
[arxiv.Result.Author('Henry E. Kyburg Jr.'), arxiv.Result.Author('Choh Man Teng')]	['cs.AI', 'I.2.4']	8 pages		http://arxiv.org/abs/cs/0207083v1		http://arxiv.org/pdf/cs/0207083v1	cs.AI	2002-07-24 23:05:29+00:00	We seek to find normative criteria of adequacy for nonmonotonic logic similar to the criterion of validity for deductive logic. Rather than stipulating that the conclusion of an inference be true in all models in which the premises are true, we require that the conclusion of a nonmonotonic inference be true in ``almost all'' models of a certain sort in which the premises are true. This ``certain …	Evaluating Defaults	2002-07-24 23:05:29+00:00
[arxiv.Result.Author('Yves Moinard')]	['cs.AI', 'I.2.3; F.4.1']	Proceedings of the 9th Int. Workshop on Non-Monotonic Reasoning (NMR'2002), Toulouse, France, April 19-21, 2002. Also, paper with the same Title at ECAI 2002 (15th European Conf. on A.I.)		http://arxiv.org/abs/cs/0208017v1		http://arxiv.org/pdf/cs/0208017v1	cs.AI	2002-08-08 17:08:46+00:00	About ten years ago, various notions of preferential entailment have been introduced. The main reference is a paper by Kraus, Lehmann and Magidor (KLM), one of the main competitor being a more general version defined by Makinson (MAK). These two versions have already been compared, but it is time to revisit these comparisons. Here are our three main results: (1) These two notions are equivalent, …	Linking Makinson and Kraus-Lehmann-Magidor preferential entailments	2002-08-08 17:08:46+00:00
[arxiv.Result.Author('Mikalai Birukou')]	['cs.AI', 'I.2.0']			http://arxiv.org/abs/cs/0208019v1		http://arxiv.org/pdf/cs/0208019v1	cs.AI	2002-08-12 22:34:47+00:00	This work analyses main features that should be present in knowledge representation. It suggests a model for representation and a way to implement this model in software. Representation takes care of both low-level sensor information and high-level concepts.	Knowledge Representation	2002-08-12 22:34:47+00:00
[arxiv.Result.Author('Joseph Y. Halpern'), arxiv.Result.Author('Judea Pearl')]	['cs.AI', 'I.2.4']	Part I of the paper (on causes) is also on the arxiv. The two papers originally were posted as one submission. The conference version of the paper appears in IJCAI '01. This paper will appear in the British Journal for Philosophy of Science		http://arxiv.org/abs/cs/0208034v3		http://arxiv.org/pdf/cs/0208034v3	cs.AI	2002-08-20 23:08:49+00:00	We propose new definitions of (causal) explanation, using structural equations to model counterfactuals. The definition is based on the notion of actual cause, as defined and motivated in a companion paper. Essentially, an explanation is a fact that is not known for certain but, if found to be true, would constitute an actual cause of the fact to be explained, regardless of the agent's initial un…	Causes and Explanations: A Structural-Model Approach. Part II: Explanations	2005-11-19 23:16:59+00:00
[arxiv.Result.Author('T. Eiter'), arxiv.Result.Author('M. Fink'), arxiv.Result.Author('G. Sabbatini'), arxiv.Result.Author('H. Tompits')]	['cs.AI', 'I.2.3; I.2.4; F.4.1']	47 pages.A preliminary version appeared in: Proc. 8th International Conference on Logic for Programming, Artificial Intelligence and Reasoning (LPAR 2001), R. Nieuwenhuis and A. Voronkov (eds), pp. 407--421, LNCS 2250, Springer 2001		http://arxiv.org/abs/cs/0209019v1		http://arxiv.org/pdf/cs/0209019v1	cs.AI	2002-09-16 19:23:19+00:00	Recently, several approaches to updating knowledge bases modeled as extended logic programs have been introduced, ranging from basic methods to incorporate (sequences of) sets of rules into a logic program, to more elaborate methods which use an update policy for specifying how updates must be incorporated. In this paper, we introduce a framework for reasoning about evolving knowledge bases, whic…	Reasoning about Evolving Nonmonotonic Knowledge Bases	2002-09-16 19:23:19+00:00
[arxiv.Result.Author('Carlos Gershenson')]	['cs.AI', 'I.2.0']	MSc Thesis, University of Sussex. pdf available from http://www.cogs.susx.ac.uk/users/carlos		http://arxiv.org/abs/cs/0209022v2		http://arxiv.org/pdf/cs/0209022v2	cs.AI	2002-09-19 16:35:55+00:00	In this thesis I present a virtual laboratory which implements five different models for controlling animats: a rule-based system, a behaviour-based system, a concept-based system, a neural network, and a Braitenberg architecture. Through different experiments, I compare the performance of the models and conclude that there is no "best" model, since different models are better for different thing…	A Comparison of Different Cognitive Paradigms Using Simple Animats in a Virtual Laboratory, with Implications to the Notion of Cognition	2002-09-23 12:41:57+00:00
[arxiv.Result.Author('Salem Benferhat'), arxiv.Result.Author('Sylvain Lagrue'), arxiv.Result.Author('Odile Papini')]	['cs.AI', 'I.2.3;I.2.4']	figures made with the pstricks latex packages		http://arxiv.org/abs/cs/0210004v1	Proc. of the 9th Workshop on Non-monotonic Reasoning (NMR'2002), pp. 142--149	http://arxiv.org/pdf/cs/0210004v1	cs.AI	2002-10-03 09:29:54+00:00	This paper deals with the revision of partially ordered beliefs. It proposes a semantic representation of epistemic states by partial pre-orders on interpretations and a syntactic representation by partially ordered belief bases. Two revision operations, the revision stemming from the history of observations and the possibilistic revision, defined when the epistemic state is represented by a tota…	Revising Partially Ordered Beliefs	2002-10-03 09:29:54+00:00
[arxiv.Result.Author('Victor Eliashberg')]	['cs.AI', 'I.2.0']	No figures		http://arxiv.org/abs/cs/0211008v4		http://arxiv.org/pdf/cs/0211008v4	cs.AI	2002-11-09 17:16:18+00:00	This is the first in a series of connected papers discussing the problem of a dynamically reconfigurable universal learning neurocomputer that could serve as a computational model for the whole human brain. The whole series is entitled "The Brain Zero Project. My Brain as a Dynamically Reconfigurable Universal Learning Neurocomputer." (For more information visit the website www.brain0.com.) This …	Can the whole brain be simpler than its "parts"?	2002-11-16 01:01:06+00:00
[arxiv.Result.Author('Carlos Gershenson')]	['cs.AI', 'I.2.6']	15 pages, COGS Adaptive Systems Essay		http://arxiv.org/abs/cs/0211027v1		http://arxiv.org/pdf/cs/0211027v1	cs.AI	2002-11-21 18:13:31+00:00	As a part of our effort for studying the evolution and development of cognition, we present results derived from synthetic experimentations in a virtual laboratory where animats develop koncepts adaptively and ground their meaning through action. We introduce the term "koncept" to avoid confusions and ambiguity derived from the wide use of the word "concept". We present the models which our anima…	Adaptive Development of Koncepts in Virtual Animats: Insights into the Development of Knowledge	2002-11-21 18:13:31+00:00
[arxiv.Result.Author('Carlos Gershenson'), arxiv.Result.Author('Pedro Pablo Gonzalez')]	['cs.AI', 'I.2.6']	7 pages, Proceedings of ISA '2000. Wollongong, Australia		http://arxiv.org/abs/cs/0211038v1		http://arxiv.org/pdf/cs/0211038v1	cs.AI	2002-11-27 10:35:50+00:00	This paper presents a model for dynamic adjustment of the motivation degree, using a reinforcement learning approach, in an action selection mechanism previously developed by the authors. The learning takes place in the modification of a parameter of the model of combination of internal and external stimuli. Experiments that show the claimed properties are presented, using a VR simulation develop…	Dynamic Adjustment of the Motivation Degree in an Action Selection Mechanism	2002-11-27 10:35:50+00:00
[arxiv.Result.Author('Carlos Gershenson Garcia'), arxiv.Result.Author('Pedro Pablo Gonzalez Perez'), arxiv.Result.Author('Jose Negrete Martinez')]	['cs.AI', 'I.2.9']	12 pages, in MICAI 2000: Advances in Artificial Intelligence. Lecture Notes in Artificial Intelligence 1793, pp. 634-648. Springer-Verlag		http://arxiv.org/abs/cs/0211039v1	# MICAI 2000: Advances in Artificial Intelligence. Lecture Notes in Artificial Intelligence 1793, pp. 634-648. Springer-Verlag	http://arxiv.org/pdf/cs/0211039v1	cs.AI	2002-11-27 10:42:31+00:00	This article analyses the properties of the Internal Behaviour network, an action selection mechanism previously proposed by the authors, with the aid of a simulation developed for such ends. A brief review of the Internal Behaviour network is followed by the explanation of the implementation of the simulation. Then, experiments are presented and discussed analysing the properties of the action s…	Action Selection Properties in a Software Simulated Agent	2002-11-27 10:42:31+00:00
[arxiv.Result.Author('Pedro Pablo Gonzalez Perez'), arxiv.Result.Author('Jose Negrete Martinez'), arxiv.Result.Author('Ariel Barreiro Garcia'), arxiv.Result.Author('Carlos Gershenson Garcia')]	['cs.AI', 'I.2.9']	13 pages, in MICAI 2000: Advances in Artificial Intelligence. Lecture Notes in Artificial Intelligence 1793, pp. 621-633. Springer-Verlag		http://arxiv.org/abs/cs/0211040v1	MICAI 2000: Advances in Artificial Intelligence. Lecture Notes in Artificial Intelligence 1793, pp. 621-633. Springer-Verlag	http://arxiv.org/pdf/cs/0211040v1	cs.AI	2002-11-27 10:45:50+00:00	This paper proposes a model for combination of external and internal stimuli for the action selection in an autonomous agent, based in an action selection mechanism previously proposed by the authors. This combination model includes additive and multiplicative elements, which allows to incorporate new properties, which enhance the action selection. A given parameter a, which is part of the propos…	A Model for Combination of External and Internal Stimuli in the Action Selection of an Autonomous Agent	2002-11-27 10:45:50+00:00
[arxiv.Result.Author('Istvan Szita'), arxiv.Result.Author('Balint Takacs'), arxiv.Result.Author('Andras Lorincz')]	['cs.AI', 'I.2.8']			http://arxiv.org/abs/cs/0212025v1		http://arxiv.org/pdf/cs/0212025v1	cs.AI	2002-12-10 22:15:25+00:00	Reinforcement learning (RL) involves sequential decision making in uncertain environments. The aim of the decision-making agent is to maximize the benefit of acting in its environment over an extended period of time. Finding an optimal policy in RL may be very slow. To speed up learning, one often used solution is the integration of planning, for example, Sutton's Dyna algorithm, or various other…	Searching for Plannable Domains can Speed up Reinforcement Learning	2002-12-10 22:15:25+00:00
[arxiv.Result.Author('Balint Takacs'), arxiv.Result.Author('Istvan Szita'), arxiv.Result.Author('Andras Lorincz')]	['cs.AI', 'I.2.8']			http://arxiv.org/abs/cs/0301006v1		http://arxiv.org/pdf/cs/0301006v1	cs.AI	2003-01-09 12:39:03+00:00	Optimization of decision problems in stochastic environments is usually concerned with maximizing the probability of achieving the goal and minimizing the expected episode length. For interacting agents in time-critical applications, learning of the possibility of scheduling of subtasks (events) or the full task is an additional relevant issue. Besides, there exist highly stochastic problems wher…	Temporal plannability by variance of the episode length	2003-01-09 12:39:03+00:00
[arxiv.Result.Author('Kewen Wang'), arxiv.Result.Author('Lizhu Zhou')]	['cs.AI', 'I.2.3; I.2.4']	31 pages		http://arxiv.org/abs/cs/0301010v2		http://arxiv.org/pdf/cs/0301010v2	cs.AI	2003-01-14 08:14:43+00:00	Much work has been done on extending the well-founded semantics to general disjunctive logic programs and various approaches have been proposed. However, these semantics are different from each other and no consensus is reached about which semantics is the most intended. In this paper we look at disjunctive well-founded reasoning from different angles. We show that there is an intuitive form of t…	Comparisons and Computation of Well-founded Semantics for Disjunctive Logic Programs	2003-01-16 01:10:15+00:00
[arxiv.Result.Author('Torsten Schaub'), arxiv.Result.Author('Kewen Wang')]	['cs.AI', 'I.2.3; D.1.6']	39 pages. To appear in Theory and Practice of Logic Programming		http://arxiv.org/abs/cs/0301023v1		http://arxiv.org/pdf/cs/0301023v1	cs.AI	2003-01-23 09:09:31+00:00	We provide a semantic framework for preference handling in answer set programming. To this end, we introduce preference preserving consequence operators. The resulting fixpoint characterizations provide us with a uniform semantic framework for characterizing preference handling in existing approaches. Although our approach is extensible to other semantics by means of an alternating fixpoint theor…	A semantic framework for preference handling in answer set programming	2003-01-23 09:09:31+00:00
[arxiv.Result.Author('Alejandro Javier Garcia'), arxiv.Result.Author('Guillermo Ricardo Simari')]	['cs.AI', 'I.2.3']	43 pages, to appear in the journal "Theory and Practice of Logic Programming"		http://arxiv.org/abs/cs/0302029v1		http://arxiv.org/pdf/cs/0302029v1	cs.AI	2003-02-20 00:48:06+00:00	The work reported here introduces Defeasible Logic Programming (DeLP), a formalism that combines results of Logic Programming and Defeasible Argumentation. DeLP provides the possibility of representing information in the form of weak rules in a declarative manner, and a defeasible argumentation inference mechanism for warranting the entailed conclusions. In DeLP an argumentation formalism will be…	Defeasible Logic Programming: An Argumentative Approach	2003-02-20 00:48:06+00:00
[arxiv.Result.Author('Evgueni Petrov'), arxiv.Result.Author('Eric Monfroy')]	['cs.AI', 'I.2']	submitted to AI SAC 2004		http://arxiv.org/abs/cs/0302036v2		http://arxiv.org/pdf/cs/0302036v2	cs.AI	2003-02-25 14:33:08+00:00	Cooperative constraint solving is an area of constraint programming that studies the interaction between constraint solvers with the aim of discovering the interaction patterns that amplify the positive qualities of individual solvers. Automatisation and formalisation of such studies is an important issue of cooperative constraint solving. In this paper we present a constraint-based analysis of c…	Constraint-based analysis of composite solvers	2003-09-07 23:03:03+00:00
[arxiv.Result.Author('Barnabas Poczos'), arxiv.Result.Author('Andras Lorincz')]	['cs.AI', 'I.2.6']			http://arxiv.org/abs/cs/0302039v1		http://arxiv.org/pdf/cs/0302039v1	cs.AI	2003-02-28 18:32:26+00:00	There is a growing interest in using Kalman-filter models for brain modelling. In turn, it is of considerable importance to represent Kalman-filter in connectionist forms with local Hebbian learning rules. To our best knowledge, Kalman-filter has not been given such local representation. It seems that the main obstacle is the dynamic adaptation of the Kalman-gain. Here, a connectionist representa…	Kalman-filtering using local interactions	2003-02-28 18:32:26+00:00
[arxiv.Result.Author('Carlos Gershenson')]	['cs.AI', 'I.2.0']	6 pages, 2 figures		http://arxiv.org/abs/cs/0303006v1		http://arxiv.org/pdf/cs/0303006v1	cs.AI	2003-03-10 18:20:28+00:00	We discuss philosophical issues concerning the notion of cognition basing ourselves in experimental results in cognitive sciences, especially in computer simulations of cognitive systems. There have been debates on the "proper" approach for studying cognition, but we have realized that all approaches can be in theory equivalent. Different approaches model different properties of cognitive systems…	On the Notion of Cognition	2003-03-10 18:20:28+00:00
[arxiv.Result.Author('T. Janhunen'), arxiv.Result.Author('I. Niemela'), arxiv.Result.Author('D. Seipel'), arxiv.Result.Author('P. Simons'), arxiv.Result.Author('J. You')]	['cs.AI', 'I.2.4; F.4.1']	49 pages, 4 figures, 1 table		http://arxiv.org/abs/cs/0303009v2		http://arxiv.org/pdf/cs/0303009v2	cs.AI	2003-03-14 14:29:32+00:00	The paper studies an implementation methodology for partial and disjunctive stable models where partiality and disjunctions are unfolded from a logic program so that an implementation of stable models for normal (disjunction-free) programs can be used as the core inference engine. The unfolding is done in two separate steps. Firstly, it is shown that partial stable models can be captured by total…	Unfolding Partiality and Disjunctions in Stable Model Semantics	2004-01-02 14:27:37+00:00
[arxiv.Result.Author('Hedvig Sidenbladh')]	['cs.AI', 'G.3']	Submitted to International Conference on Information Fusion 2003		http://arxiv.org/abs/cs/0303018v1		http://arxiv.org/pdf/cs/0303018v1	cs.AI	2003-03-20 13:48:04+00:00	When tracking a large number of targets, it is often computationally expensive to represent the full joint distribution over target states. In cases where the targets move independently, each target can instead be tracked with a separate filter. However, this leads to a model-data association problem. Another approach to solve the problem with computational complexity is to track only the first m…	Multi-target particle filtering for the probability hypothesis density	2003-03-20 13:48:04+00:00
[arxiv.Result.Author('Ambuj Mahanti'), arxiv.Result.Author('Supriyo Ghose'), arxiv.Result.Author('Samir K. Sadhukhan')]	['cs.AI', 'I.2.8']	40 pages, 20 figures, 5 tables		http://arxiv.org/abs/cs/0305001v1		http://arxiv.org/pdf/cs/0305001v1	cs.AI	2003-05-01 04:48:29+00:00	Search in cyclic AND/OR graphs was traditionally known to be an unsolved problem. In the recent past several important studies have been reported in this domain. In this paper, we have taken a fresh look at the problem. First, a new and comprehensive theoretical framework for cyclic AND/OR graphs has been presented, which was found missing in the recent literature. Based on this framework, two be…	A Framework for Searching AND/OR Graphs with Cycles	2003-05-01 04:48:29+00:00
[arxiv.Result.Author('Johan Schubert')]	['cs.AI', 'I.2.3']	16 pages, 2 figures		http://arxiv.org/abs/cs/0305019v1	International Journal of Approximate Reasoning 13(3), 185-200, 1995	http://arxiv.org/pdf/cs/0305019v1	cs.AI	2003-05-16 15:07:09+00:00	Thomas M. Strat has developed a decision-theoretic apparatus for Dempster-Shafer theory (Decision analysis using belief functions, Intern. J. Approx. Reason. 4(5/6), 391-417, 1990). In this apparatus, expected utility intervals are constructed for different choices. The choice with the highest expected utility is preferable to others. However, to find the preferred choice when the expected utilit…	On rho in a Decision-Theoretic Apparatus of Dempster-Shafer Theory	2003-05-16 15:07:09+00:00
[arxiv.Result.Author('Gert de Cooman'), arxiv.Result.Author('Marco Zaffalon')]	['cs.AI', 'I.2.3']	Replaced with extended version		http://arxiv.org/abs/cs/0305044v2		http://arxiv.org/pdf/cs/0305044v2	cs.AI	2003-05-27 11:05:52+00:00	Currently, there is renewed interest in the problem, raised by Shafer in 1985, of updating probabilities when observations are incomplete. This is a fundamental problem in general, and of particular interest for Bayesian networks. Recently, Grunwald and Halpern have shown that commonly used updating strategies fail in this case, except under very special assumptions. In this paper we propose a ne…	Updating beliefs with incomplete observations	2004-05-17 15:03:28+00:00
[arxiv.Result.Author('Peter D. Grunwald'), arxiv.Result.Author('Joseph Y. Halpern')]	['cs.AI', 'I.2.4']	This is an expanded version of a paper that appeared in Proceedings of the Eighteenth Conference on Uncertainty in AI, 2002, pp. 187--196. to appear, Journal of AI Research		http://arxiv.org/abs/cs/0306124v1		http://arxiv.org/pdf/cs/0306124v1	cs.AI	2003-06-23 22:24:05+00:00	As examples such as the Monty Hall puzzle show, applying conditioning to update a probability distribution on a ``naive space'', which does not take into account the protocol used, can often lead to counterintuitive results. Here we examine why. A criterion known as CAR (``coarsening at random'') in the statistical literature characterizes when ``naive'' conditioning in a naive space works. We sh…	Updating Probabilities	2003-06-23 22:24:05+00:00
[arxiv.Result.Author('Stephane Grandcolas'), arxiv.Result.Author('Laurent Henocque'), arxiv.Result.Author('Nicolas Prcovic')]	['cs.AI', 'I.2.3; I.2.4; I.2.8; F.4.1']	This research report contains the proofs and full details missing from the short paper "A Canonicity Test for Configuration" in proceedings of conference CP'03		http://arxiv.org/abs/cs/0306135v1		http://arxiv.org/pdf/cs/0306135v1	cs.AI	2003-06-27 11:25:17+00:00	Configuring consists in simulating the realization of a complex product from a catalog of component parts, using known relations between types, and picking values for object attributes. This highly combinatorial problem in the field of constraint programming has been addressed with a variety of approaches since the foundation system R1(McDermott82). An inherent difficulty in solving configuration…	Pruning Isomorphic Structural Sub-problems in Configuration	2003-06-27 11:25:17+00:00
[arxiv.Result.Author('J Gerard Wolff')]	['cs.AI', 'I.2.3']			http://arxiv.org/abs/cs/0307010v2	Journal of Universal Computer Science 5 (7), 418--462, 1999	http://arxiv.org/pdf/cs/0307010v2	cs.AI	2003-07-04 16:34:45+00:00	This article introduces the idea that probabilistic reasoning (PR) may be understood as "information compression by multiple alignment, unification and search" (ICMAUS). In this context, multiple alignment has a meaning which is similar to but distinct from its meaning in bio-informatics, while unification means a simple merging of matching patterns, a meaning which is related to but simpler than…	Probabilistic Reasoning as Information Compression by Multiple Alignment, Unification and Search: An Introduction and Overview	2003-07-06 15:15:41+00:00
[arxiv.Result.Author('J Gerard Wolff')]	['cs.AI', 'I.2.0']			http://arxiv.org/abs/cs/0307025v1	Artificial Intelligence Review 19(3), 193-230, 2003	http://arxiv.org/pdf/cs/0307025v1	cs.AI	2003-07-10 15:32:31+00:00	This article presents an overview of the idea that "information compression by multiple alignment, unification and search" (ICMAUS) may serve as a unifying principle in computing (including mathematics and logic) and in such aspects of human cognition as the analysis and production of natural language, fuzzy pattern recognition and best-match information retrieval, concept hierarchies with inheri…	Information Compression by Multiple Alignment, Unification and Search as a Unifying Principle in Computing and Cognition	2003-07-10 15:32:31+00:00
[arxiv.Result.Author('Amar Isli')]	['cs.AI', 'I.2 (I.2.4)']	Includes new material, such as a section on the use of the work in the concrete domain of the ALC(D) spatio-temporalisation defined in http://arXiv.org/abs/cs.AI/0307040		http://arxiv.org/abs/cs/0307048v2		http://arxiv.org/pdf/cs/0307048v2	cs.AI	2003-07-21 13:03:19+00:00	We propose a calculus integrating two calculi well-known in Qualitative Spatial Reasoning (QSR): Frank's projection-based cardinal direction calculus, and a coarser version of Freksa's relative orientation calculus. An original constraint propagation procedure is presented, which implements the interaction between the two integrated calculi. The importance of taking into account the interaction i…	Integrating cardinal direction relations and other orientation relations in Qualitative Spatial Reasoning	2004-10-05 15:45:31+00:00
[arxiv.Result.Author('Amar Isli')]	['cs.AI', 'I.2 (I.2.4)']	60 pages. Submitted. Technical report mentioned in "Report-no" below is an earlier version of the work, and its title differs slightly (Reasoning about relative position of directed lines as a ternary Relation Algebra (RA): presentation of the RA and of its use in the concrete domain of an ALC(D)-like description logic)		http://arxiv.org/abs/cs/0307050v1		http://arxiv.org/pdf/cs/0307050v1	cs.AI	2003-07-21 16:01:11+00:00	We define a ternary Relation Algebra (RA) of relative position relations on two-dimensional directed lines (d-lines for short). A d-line has two degrees of freedom (DFs): a rotational DF (RDF), and a translational DF (TDF). The representation of the RDF of a d-line will be handled by an RA of 2D orientations, CYC_t, known in the literature. A second algebra, TA_t, which will handle the TDF of a d…	A ternary Relation Algebra of directed lines	2003-07-21 16:01:11+00:00
[arxiv.Result.Author('Fahiem Bacchus'), arxiv.Result.Author('Adam Grove'), arxiv.Result.Author('Joseph Y. Halpern'), arxiv.Result.Author('Daphne Koller')]	['cs.AI', 'I.2.4']			http://arxiv.org/abs/cs/0307056v1	Artificial Intelligence 87:1-2, 1996, pp. 75-143	http://arxiv.org/pdf/cs/0307056v1	cs.AI	2003-07-24 21:32:09+00:00	An intelligent agent will often be uncertain about various properties of its environment, and when acting in that environment it will frequently need to quantify its uncertainty. For example, if the agent wishes to employ the expected-utility paradigm of decision theory to guide its actions, it will need to assign degrees of belief (subjective probabilities) to various assertions. Of course, thes…	From Statistical Knowledge Bases to Degrees of Belief	2003-07-24 21:32:09+00:00
[arxiv.Result.Author('J Gerard Wolff')]	['cs.AI', 'I.2.0']			http://arxiv.org/abs/cs/0307063v1		http://arxiv.org/pdf/cs/0307063v1	cs.AI	2003-07-29 11:13:41+00:00	This paper describes an approach to the representation and processing of ontologies in the Semantic Web, based on the ICMAUS theory of computation and AI. This approach has strengths that complement those of languages based on the Resource Description Framework (RDF) such as RDF Schema and DAML+OIL. The main benefits of the ICMAUS approach are simplicity and comprehensibility in the representatio…	An Alternative to RDF-Based Languages for the Representation and Processing of Ontologies in the Semantic Web	2003-07-29 11:13:41+00:00
[arxiv.Result.Author('Aleks Jakulin'), arxiv.Result.Author('Ivan Bratko')]	['cs.AI', 'I.2.6']	30 pages, 11 figures. Changes from v2: improved bibliography		http://arxiv.org/abs/cs/0308002v3		http://arxiv.org/pdf/cs/0308002v3	cs.AI	2003-08-01 10:50:07+00:00	Interactions are patterns between several attributes in data that cannot be inferred from any subset of these attributes. While mutual information is a well-established approach to evaluating the interactions between two attributes, we surveyed its generalizations as to quantify interactions between several attributes. We have chosen McGill's interaction information, which has been independently …	Quantifying and Visualizing Attribute Interactions	2004-03-02 12:57:55+00:00
[arxiv.Result.Author('Johan Schubert')]	['cs.AI', 'I.2.3; I.5.2']	7 pages, 2 figures		http://arxiv.org/abs/cs/0309025v1	in Proceedings of the Sixth International Conference on Information Fusion (FUSION 2003), pp. 1223-1229, Cairns, Australia, 8-11 July 2003, International Society of Information Fusion, 2003	http://arxiv.org/pdf/cs/0309025v1	cs.AI	2003-09-15 07:20:48+00:00	In this paper we develop an evidential force aggregation method intended for classification of evidential intelligence into recognized force structures. We assume that the intelligence has already been partitioned into clusters and use the classification method individually in each cluster. The classification is based on a measure of fitness between template and fused intelligence that makes it p…	Evidential Force Aggregation	2003-09-15 07:20:48+00:00
[arxiv.Result.Author('Igor Bocharov'), arxiv.Result.Author('Pavel Lukin')]	['cs.AI', 'I.2.7']	10 pages, 4 figures, Word to PDF auto converted		http://arxiv.org/abs/cs/0310023v1		http://arxiv.org/pdf/cs/0310023v1	cs.AI	2003-10-13 16:17:51+00:00	Article discusses the application of Kullback-Leibler divergence to the recognition of speech signals and suggests three algorithms implementing this divergence criterion: correlation algorithm, spectral algorithm and filter algorithm. Discussion covers an approach to the problem of speech variability and is illustrated with the results of experimental modeling of speech signals. The article give…	Application of Kullback-Leibler Metric to Speech Recognition	2003-10-13 16:17:51+00:00
[arxiv.Result.Author('Ali E. Abbas')]	['cs.AI', 'J.4']	15 pages		http://arxiv.org/abs/cs/0310044v1		http://arxiv.org/pdf/cs/0310044v1	cs.AI	2003-10-23 01:13:20+00:00	Richard Cox [1] set the axiomatic foundations of probable inference and the algebra of propositions. He showed that consistency within these axioms requires certain rules for updating belief. In this paper we use the analogy between probability and utility introduced in [2] to propose an axiomatic foundation for utility inference and the algebra of preferences. We show that consistency within the…	The Algebra of Utility Inference	2003-10-23 01:13:20+00:00
[arxiv.Result.Author('Ali E. Abbas')]	['cs.AI', 'J.4']		10.1063/1.1751362	http://arxiv.org/abs/cs/0310045v1		http://arxiv.org/pdf/cs/0310045v1	cs.AI	2003-10-23 01:34:44+00:00	Recent literature in the last Maximum Entropy workshop introduced an analogy between cumulative probability distributions and normalized utility functions. Based on this analogy, a utility density function can de defined as the derivative of a normalized utility function. A utility density function is non-negative and integrates to unity. These two properties form the basis of a correspondence be…	An information theory for preferences	2003-10-23 01:34:44+00:00
[arxiv.Result.Author('Simona Perri'), arxiv.Result.Author('Francesco Scarcello'), arxiv.Result.Author('Nicola Leone')]	['cs.AI', 'D.1.6']	36 pages; will be published in Theory and Practice of Logic Programming		http://arxiv.org/abs/cs/0310047v1		http://arxiv.org/pdf/cs/0310047v1	cs.AI	2003-10-24 18:03:06+00:00	Abduction, first proposed in the setting of classical logics, has been studied with growing interest in the logic programming area during the last years. In this paper we study abduction with penalization in the logic programming framework. This form of abductive reasoning, which has not been previously analyzed in logic programming, turns out to represent several relevant problems, including opt…	Abductive Logic Programs with Penalization: Semantics, Complexity and Implementation	2003-10-24 18:03:06+00:00
[arxiv.Result.Author('Lengning Liu'), arxiv.Result.Author('Miroslaw Truszczynski')]	['cs.AI', 'I.2.8; F.4.1']	Proceedings of the 9th International Conference on Pronciples and Practice of Constraint Programming - CP 2003, LNCS 2833, pp. 495-509		http://arxiv.org/abs/cs/0310061v1		http://arxiv.org/pdf/cs/0310061v1	cs.AI	2003-10-31 16:29:02+00:00	We study local-search satisfiability solvers for propositional logic extended with cardinality atoms, that is, expressions that provide explicit ways to model constraints on cardinalities of sets. Adding cardinality atoms to the language of propositional logic facilitates modeling search problems and often results in concise encodings. We propose two ``native'' local-search solvers for theories i…	Local-search techniques for propositional logic extended with cardinality constraints	2003-10-31 16:29:02+00:00
[arxiv.Result.Author('Lengning Liu'), arxiv.Result.Author('Miroslaw Truszczynski')]	['cs.AI', 'I.2.8; F.4.1']	Proceedings of LPNMR-03 (7th International Conference), LNCS, Springer Verlag		http://arxiv.org/abs/cs/0310062v1		http://arxiv.org/pdf/cs/0310062v1	cs.AI	2003-10-31 16:46:07+00:00	We describe WSAT(cc), a local-search solver for computing models of theories in the language of propositional logic extended by cardinality atoms. WSAT(cc) is a processing back-end for the logic PS+, a recently proposed formalism for answer-set programming.	WSAT(cc) - a fast local-search ASP solver	2003-10-31 16:46:07+00:00
[arxiv.Result.Author('Ali Abbas'), arxiv.Result.Author('Jim Matheson')]	['cs.AI', 'G.3.3']			http://arxiv.org/abs/cs/0311004v1		http://arxiv.org/pdf/cs/0311004v1	cs.AI	2003-11-06 07:33:23+00:00	This paper presents duality between probability distributions and utility functions.	Utility-Probability Duality	2003-11-06 07:33:23+00:00
[arxiv.Result.Author('Simona Perri'), arxiv.Result.Author('Nicola Leone')]	['cs.AI', 'D.1.6; D.3.1']			http://arxiv.org/abs/cs/0311007v1		http://arxiv.org/pdf/cs/0311007v1	cs.AI	2003-11-07 15:57:07+00:00	Disjunctive Logic Programming (\DLP) is an advanced formalism for Knowledge Representation and Reasoning (KRR). \DLP is very expressive in a precise mathematical sense: it allows to express every property of finite structures that is decidable in the complexity class $\SigmaP{2}$ ($\NP^{\NP}$). Importantly, the \DLP encodings are often simple and natural. In this paper, we single out some limitat…	Parametric Connectives in Disjunctive Logic Programming	2003-11-07 15:57:07+00:00
[arxiv.Result.Author('Viviana Mascardi'), arxiv.Result.Author('Maurizio Martelli'), arxiv.Result.Author('Leon Sterling')]	['cs.AI', 'A.1; F.4.1; I.2.11']	67 pages, 1 table, 1 figure. Accepted for publication by the Journal "Theory and Practice of Logic Programming", volume 4, Maurice Bruynooghe Editor-in-Chief		http://arxiv.org/abs/cs/0311024v1		http://arxiv.org/pdf/cs/0311024v1	cs.AI	2003-11-20 10:10:25+00:00	The research field of Agent-Oriented Software Engineering (AOSE) aims to find abstractions, languages, methodologies and toolkits for modeling, verifying, validating and prototyping complex applications conceptualized as Multiagent Systems (MASs). A very lively research sub-field studies how formal methods can be used for AOSE. This paper presents a detailed survey of six logic-based executable a…	Logic-Based Specification Languages for Intelligent Software Agents	2003-11-20 10:10:25+00:00
[arxiv.Result.Author('Francis C. Chu'), arxiv.Result.Author('Joseph Y. Halpern')]	['cs.AI', 'I.2.4']	Preliminary version appears in Proc. 18th International Joint Conference on AI (IJCAI), 2003, pp. 291-296		http://arxiv.org/abs/cs/0311026v1		http://arxiv.org/pdf/cs/0311026v1	cs.AI	2003-11-20 17:36:53+00:00	We propose a generalization of expected utility that we call generalized EU (GEU), where a decision maker's beliefs are represented by plausibility measures, and the decision maker's tastes are represented by general (i.e.,not necessarily real-valued) utility functions. We show that every agent, ``rational'' or not, can be modeled as a GEU maximizer. We then show that we can customize GEU by sele…	Great Expectations. Part I: On the Customizability of Generalized Expected Utility	2003-11-20 17:36:53+00:00
[arxiv.Result.Author('Francis C. Chu'), arxiv.Result.Author('Joseph Y. Halpern')]	['cs.AI', 'I.2.4']	Preliminary version appears in Proc. 18th International Joint Conference on AI (IJCAI), 2003, pp. 297-302		http://arxiv.org/abs/cs/0311027v1		http://arxiv.org/pdf/cs/0311027v1	cs.AI	2003-11-20 17:39:22+00:00	Many different rules for decision making have been introduced in the literature. We show that a notion of generalized expected utility proposed in Part I of this paper is a universal decision rule, in the sense that it can represent essentially all other decision rules.	Great Expectations. Part II: Generalized Expected Utility as a Universal Decision Rule	2003-11-20 17:39:22+00:00
[arxiv.Result.Author('J Gerard Wolff')]	['cs.AI', 'I.2.6']			http://arxiv.org/abs/cs/0311045v1	Proceedings of the Workshop and Tutorial on Learning Context-Free Grammars (in association with the 14th European Conference on Machine Learning and the 7th European Conference on Principles and Practice of Knowledge Discovery in Databases (ECML/PKDD 2003), September 2003, Cavtat-Dubrovnik, Croata), editors: C. de la Higuera and P. Adriaans and M. van Zaanen and J. Oncina, pp 113-124	http://arxiv.org/pdf/cs/0311045v1	cs.AI	2003-11-27 11:18:59+00:00	This paper describes a novel approach to grammar induction that has been developed within a framework designed to integrate learning with other aspects of computing, AI, mathematics and logic. This framework, called "information compression by multiple alignment, unification and search" (ICMAUS), is founded on principles of Minimum Length Encoding pioneered by Solomonoff and others. Most of the p…	Unsupervised Grammar Induction in a Framework of Information Compression by Multiple Alignment, Unification and Search	2003-11-27 11:18:59+00:00
[arxiv.Result.Author('Amar Isli')]	['cs.AI', 'I.2 (I.2.4)']	I should be able to provide a longer version soon. A shorter version has been submitted to the conference KR'2004		http://arxiv.org/abs/cs/0311051v1		http://arxiv.org/pdf/cs/0311051v1	cs.AI	2003-11-28 04:06:56+00:00	We consider the integration of existing cone-shaped and projection-based calculi of cardinal direction relations, well-known in QSR. The more general, integrating language we consider is based on convex constraints of the qualitative form $r(x,y)$, $r$ being a cone-shaped or projection-based cardinal direction atomic relation, or of the quantitative form $(\alpha ,\beta)(x,y)$, with $\alpha ,\bet…	Integrating existing cone-shaped and projection-based cardinal direction relations and a TCSP-like decidable generalisation	2003-11-28 04:06:56+00:00
[arxiv.Result.Author('Laurent Henocque')]	['cs.AI', 'I.2.4;F.4.1']			http://arxiv.org/abs/cs/0312020v1		http://arxiv.org/pdf/cs/0312020v1	cs.AI	2003-12-12 10:15:38+00:00	Object oriented constraint programs (OOCPs) emerge as a leading evolution of constraint programming and artificial intelligence, first applied to a range of industrial applications called configuration problems. The rich variety of technical approaches to solving configuration problems (CLP(FD), CC(FD), DCSP, Terminological systems, constraint programs with set variables ...) is a source of diffi…	Modeling Object Oriented Constraint Programs in Z	2003-12-12 10:15:38+00:00
[arxiv.Result.Author('Marcello Balduccini'), arxiv.Result.Author('Michael Gelfond')]	['cs.AI', 'F.4.1; F.2.2']	46 pages, 1 Postscript figure		http://arxiv.org/abs/cs/0312040v1	TPLP Vol 3(4&5) (2003) 425-461	http://arxiv.org/pdf/cs/0312040v1	cs.AI	2003-12-18 13:38:49+00:00	In this paper we suggest an architecture for a software agent which operates a physical device and is capable of making observations and of testing and repairing the device's components. We present simplified definitions of the notions of symptom, candidate diagnosis, and diagnosis which are based on the theory of action language ${\cal AL}$. The definitions allow one to give a simple account of …	Diagnostic reasoning with A-Prolog	2003-12-18 13:38:49+00:00
[arxiv.Result.Author('Paolo Ferraris'), arxiv.Result.Author('Vladimir Lifschitz')]	['cs.AI', 'F.4.1; I.2.3']	To appear in Theory and Practice of Logic Programming		http://arxiv.org/abs/cs/0312045v1		http://arxiv.org/pdf/cs/0312045v1	cs.AI	2003-12-19 16:00:43+00:00	We compare two recent extensions of the answer set (stable model) semantics of logic programs. One of them, due to Lifschitz, Tang and Turner, allows the bodies and heads of rules to contain nested expressions. The other, due to Niemela and Simons, uses weight constraints. We show that there is a simple, modular translation from the language of weight constraints into the language of nested expre…	Weight Constraints as Nested Expressions	2003-12-19 16:00:43+00:00
[arxiv.Result.Author('Victor W. Marek'), arxiv.Result.Author('Jeffrey B. Remmel')]	['cs.AI', 'F.4.1']	17 pages		http://arxiv.org/abs/cs/0312053v1	TCLP 3(2003), pp. 551-567q	http://arxiv.org/pdf/cs/0312053v1	cs.AI	2003-12-22 18:34:21+00:00	(We apologize for pidgin LaTeX) Schlipf \cite{sch91} proved that Stable Logic Programming (SLP) solves all $\mathit{NP}$ decision problems. We extend Schlipf's result to prove that SLP solves all search problems in the class $\mathit{NP}$. Moreover, we do this in a uniform way as defined in \cite{mt99}. Specifically, we show that there is a single $\mathrm{DATALOG}^{\neg}$ program $P_{\mathit{Trg…	On the Expressibility of Stable Logic Programming	2003-12-22 18:34:21+00:00
[arxiv.Result.Author('J Gerard Wolff')]	['cs.AI', 'F.1.0; I.2.0']			http://arxiv.org/abs/cs/0401009v1		http://arxiv.org/pdf/cs/0401009v1	cs.AI	2004-01-13 16:16:07+00:00	This book develops the conjecture that all kinds of information processing in computers and in brains may usefully be understood as "information compression by multiple alignment, unification and search". This "SP theory", which has been under development since 1987, provides a unified view of such things as the workings of a universal Turing machine, the nature of 'knowledge', the interpretation…	Unifying Computing and Cognition: The SP Theory and its Applications	2004-01-13 16:16:07+00:00
[arxiv.Result.Author('Fangzhen Lin'), arxiv.Result.Author('Jia-Huai You')]	['cs.AI', 'F.4.1']	20 pages. Full version of our IJCAI-03 paper		http://arxiv.org/abs/cs/0402033v1		http://arxiv.org/pdf/cs/0402033v1	cs.AI	2004-02-16 06:15:05+00:00	In rule-based systems, goal-oriented computations correspond naturally to the possible ways that an observation may be explained. In some applications, we need to compute explanations for a series of observations with the same domain. The question whether previously computed answers can be recycled arises. A yes answer could result in substantial savings of repeated computations. For systems base…	Recycling Computed Answers in Rewrite Systems for Abduction	2004-02-16 06:15:05+00:00
[arxiv.Result.Author('Jean-Marie Chauvet')]	['cs.AI', '6Q655']			http://arxiv.org/abs/cs/0402035v1		http://arxiv.org/pdf/cs/0402035v1	cs.AI	2004-02-16 17:02:29+00:00	Recent advances in programming languages study and design have established a standard way of grounding computational systems representation in category theory. These formal results led to a better understanding of issues of control and side-effects in functional and imperative languages. This framework can be successfully applied to the investigation of the performance of Artificial Intelligence …	Memory As A Monadic Control Construct In Problem-Solving	2004-02-16 17:02:29+00:00
[arxiv.Result.Author('Sergio Alejandro Gomez'), arxiv.Result.Author('Carlos Ivan Chesñevar')]	['cs.AI', 'I.2.0']	5 pages		http://arxiv.org/abs/cs/0402057v2	Procs. WICC 2003 . Pp. 787-791. Tandil, Argentina, Mayo 2003	http://arxiv.org/pdf/cs/0402057v2	cs.AI	2004-02-25 18:02:29+00:00	The field of machine learning (ML) is concerned with the question of how to construct algorithms that automatically improve with experience. In recent years many successful ML applications have been developed, such as datamining programs, information-filtering systems, etc. Although ML algorithms allow the detection and extraction of interesting patterns of data for several kinds of problems, mos…	Integrating Defeasible Argumentation and Machine Learning Techniques	2004-05-28 17:04:36+00:00
[arxiv.Result.Author('Y. Loyer'), arxiv.Result.Author('U. Straccia')]	['cs.AI']	41 pages. To appear in Theory and Practice of Logic Programming (TPLP)		http://arxiv.org/abs/cs/0403002v2		http://arxiv.org/pdf/cs/0403002v2	cs.AI	2004-03-02 15:45:29+00:00	Stable model semantics has become a very popular approach for the management of negation in logic programming. This approach relies mainly on the closed world assumption to complete the available knowledge and its formulation has its basis in the so-called Gelfond-Lifschitz transformation. The primary goal of this work is to present an alternative and epistemic-based characterization of stable mo…	Epistemic Foundation of Stable Model Semantics	2005-06-22 14:11:11+00:00
[arxiv.Result.Author('Carlos R. de la Mora B.'), arxiv.Result.Author('Carlos Gershenson'), arxiv.Result.Author('Angelica Garcia-Vega')]	['cs.AI', 'I.2.0']	8 pages		http://arxiv.org/abs/cs/0403006v1		http://arxiv.org/pdf/cs/0403006v1	cs.AI	2004-03-05 12:53:57+00:00	We address the problem of the development of representations and their relationship to the environment. We study a software agent which develops in a network a representation of its simple environment which captures and integrates the relationships between agent and environment through a closure mechanism. The inclusion of a variable behavior modifier allows better representation development. Thi…	The role of behavior modifiers in representation development	2004-03-05 12:53:57+00:00
[arxiv.Result.Author('G. Ianni'), arxiv.Result.Author('F. Calimeri'), arxiv.Result.Author('A. Pietramala'), arxiv.Result.Author('M. C. Santoro')]	['cs.AI', 'I.2.4']	10 pages		http://arxiv.org/abs/cs/0404011v1		http://arxiv.org/pdf/cs/0404011v1	cs.AI	2004-04-05 17:15:45+00:00	This document describes syntax, semantics and implementation guidelines in order to enrich the DLV system with the possibility to make external C function calls. This feature is realized by the introduction of parametric external predicates, whose extension is not specified through a logic program but implicitly computed through external code.	Parametric external predicates for the DLV System	2004-04-05 17:15:45+00:00
[arxiv.Result.Author('Francesco Calimeri'), arxiv.Result.Author('Nicola Leone')]	['cs.AI', 'I.2.4']	7 pages		http://arxiv.org/abs/cs/0404012v1		http://arxiv.org/pdf/cs/0404012v1	cs.AI	2004-04-05 17:23:07+00:00	This document describes the functions as they are treated in the DLV system. We give first the language, then specify the main implementation issues.	Toward the Implementation of Functions in the DLV System (Preliminary Technical Report)	2004-04-05 17:23:07+00:00
[arxiv.Result.Author('Jorge Lobo'), arxiv.Result.Author('Gisela Mendez'), arxiv.Result.Author('Stuart R. Taylor')]	['cs.AI', 'D.1.6; D.3.2']	Appeared in Theory and Practice of Logic Programming, vol. 1, no. 2, 2001		http://arxiv.org/abs/cs/0404051v1	Theory and Practice of Logic Programming, vol. 1, no. 2, 2001	http://arxiv.org/pdf/cs/0404051v1	cs.AI	2004-04-24 14:16:04+00:00	We introduce Ak, an extension of the action description language A (Gelfond and Lifschitz, 1993) to handle actions which affect knowledge. We use sensing actions to increase an agent's knowledge of the world and non-deterministic actions to remove knowledge. We include complex plans involving conditionals and loops in our query language for hypothetical reasoning. We also present a translation of…	Knowledge And The Action Description Language A	2004-04-24 14:16:04+00:00
[arxiv.Result.Author('Ravi Jain'), arxiv.Result.Author('Ajith Abraham')]	['cs.AI', 'I.2.1']			http://arxiv.org/abs/cs/0405008v1	Australiasian Physical And Engineering Sciences in Medicine, Australia, 2004 (forth coming)	http://arxiv.org/pdf/cs/0405008v1	cs.AI	2004-05-04 23:02:53+00:00	In this paper, we examine the performance of four fuzzy rule generation methods on Wisconsin breast cancer data. The first method generates fuzzy if then rules using the mean and the standard deviation of attribute values. The second approach generates fuzzy if then rules using the histogram of attributes values. The third procedure generates fuzzy if then rules with certainty of each attribute i…	A Comparative Study of Fuzzy Classification Methods on Breast Cancer Data	2004-05-04 23:02:53+00:00
[arxiv.Result.Author('Ajith Abraham')]	['cs.AI', 'I.2.0']			http://arxiv.org/abs/cs/0405009v1	Recent Advances in Intelligent Paradigms and Applications, Abraham A., Jain L. and Kacprzyk J. (Eds.), Studies in Fuzziness and Soft Computing, Springer Verlag Germany, ISBN 3790815381, Chapter 1, pp. 1-35, 2002	http://arxiv.org/pdf/cs/0405009v1	cs.AI	2004-05-04 23:48:39+00:00	The integration of different learning and adaptation techniques to overcome individual limitations and to achieve synergetic effects through the hybridization or fusion of these techniques has, in recent years, contributed to a large number of new intelligent system designs. Computational intelligence is an innovative framework for constructing intelligent hybrid architectures involving Neural Ne…	Intelligent Systems: Architectures and Perspectives	2004-05-04 23:48:39+00:00
[arxiv.Result.Author('Ajith Abraham'), arxiv.Result.Author('Baikunth Nath')]	['cs.AI', 'I.2.0']			http://arxiv.org/abs/cs/0405010v1	Applied Soft Computing Journal, Elsevier Science, Volume 1&2, pp. 127-138, 2001	http://arxiv.org/pdf/cs/0405010v1	cs.AI	2004-05-05 00:27:53+00:00	Neuro-fuzzy systems have attracted growing interest of researchers in various scientific and engineering areas due to the increasing need of intelligent systems. This paper evaluates the use of two popular soft computing techniques and conventional statistical approach based on Box--Jenkins autoregressive integrated moving average (ARIMA) model to predict electricity demand in the State of Victor…	A Neuro-Fuzzy Approach for Modelling Electricity Demand in Victoria	2004-05-05 00:27:53+00:00
[arxiv.Result.Author('Ajith Abraham')]	['cs.AI', 'I.2.0']			http://arxiv.org/abs/cs/0405011v1	Connectionist Models of Neurons, Learning Processes, and Artificial Intelligence, Lecture Notes in Computer Science. Volume. 2084, Springer Verlag Germany, Jose Mira and Alberto Prieto (Eds.), ISBN 3540422358, Spain, pp. 269-276, 2001	http://arxiv.org/pdf/cs/0405011v1	cs.AI	2004-05-05 00:32:52+00:00	Fusion of Artificial Neural Networks (ANN) and Fuzzy Inference Systems (FIS) have attracted the growing interest of researchers in various scientific and engineering areas due to the growing need of adaptive intelligent systems to solve the real world problems. ANN learns from scratch by adjusting the interconnections between layers. FIS is a popular computing framework based on the concept of fu…	Neuro Fuzzy Systems: Sate-of-the-Art Modeling Techniques	2004-05-05 00:32:52+00:00
[arxiv.Result.Author('Ajith Abraham'), arxiv.Result.Author('Dan Steinberg')]	['cs.AI', 'I.2.0']			http://arxiv.org/abs/cs/0405012v1	Bio-Inspired Applications of Connectionism, Lecture Notes in Computer Science. Volume. 2085, Springer Verlag Germany, Jose Mira and Alberto Prieto (Eds.), ISBN 3540422374, Spain, pp.679-686, 2001	http://arxiv.org/pdf/cs/0405012v1	cs.AI	2004-05-05 00:36:17+00:00	Long-term rainfall prediction is a challenging task especially in the modern world where we are facing the major environmental problem of global warming. In general, climate and rainfall are highly non-linear phenomena in nature exhibiting what is known as the butterfly effect. While some regions of the world are noticing a systematic decrease in annual rainfall, others notice increases in floodi…	Is Neural Network a Reliable Forecaster on Earth? A MARS Query!	2004-05-05 00:36:17+00:00
[arxiv.Result.Author('Golam Sorwar'), arxiv.Result.Author('Ajith Abraham')]	['cs.AI', 'I.2.0']			http://arxiv.org/abs/cs/0405013v1	Malaysian Journal of Computer Science, 2004 (forth coming)	http://arxiv.org/pdf/cs/0405013v1	cs.AI	2004-05-05 00:44:12+00:00	Classification of texture pattern is one of the most important problems in pattern recognition. In this paper, we present a classification method based on the Discrete Cosine Transform (DCT) coefficients of texture image. As DCT works on gray level image, the color scheme of each image is transformed into gray levels. For classifying the images using DCT we used two popular soft computing techniq…	DCT Based Texture Classification Using Soft Computing Approach	2004-05-05 00:44:12+00:00
[arxiv.Result.Author('Andy AuYeung'), arxiv.Result.Author('Ajith Abraham')]	['cs.AI', 'I.2.0']			http://arxiv.org/abs/cs/0405014v1	2003 IEEE Congress on Evolutionary Computation (CEC2003), Australia, IEEE Press, ISBN 0780378040, pp. 1157-1161, 2003	http://arxiv.org/pdf/cs/0405014v1	cs.AI	2004-05-05 00:57:34+00:00	Sorting by reversals is an important problem in inferring the evolutionary relationship between two genomes. The problem of sorting unsigned permutation has been proven to be NP-hard. The best guaranteed error bounded is the 3/2- approximation algorithm. However, the problem of sorting signed permutation can be solved easily. Fast algorithms have been developed both for finding the sorting sequen…	Estimating Genome Reversal Distance by Genetic Algorithm	2004-05-05 00:57:34+00:00
[arxiv.Result.Author('Srinivas Mukkamala'), arxiv.Result.Author('Andrew H. Sung'), arxiv.Result.Author('Ajith Abraham'), arxiv.Result.Author('Vitorino Ramos')]	['cs.AI', 'C.2.0']			http://arxiv.org/abs/cs/0405016v1	6th International Conference on Enterprise Information Systems, ICEIS'04, Portugal, I. Seruca, J. Filipe, S. Hammoudi and J. Cordeiro (Eds.), ISBN 972-8865-00-7, Vol. 3, pp. 26-33, 2004	http://arxiv.org/pdf/cs/0405016v1	cs.AI	2004-05-05 02:22:16+00:00	Past few years have witnessed a growing recognition of intelligent techniques for the construction of efficient and reliable intrusion detection systems. Due to increasing incidents of cyber attacks, building effective intrusion detection systems (IDS) are essential for protecting information systems security, and yet it remains an elusive goal and a great challenge. In this paper, we report a pe…	Intrusion Detection Systems Using Adaptive Regression Splines	2004-05-05 02:22:16+00:00
[arxiv.Result.Author('Marcin Paprzycki'), arxiv.Result.Author('Ajith Abraham'), arxiv.Result.Author('Ruiyuan Guo')]	['cs.AI', 'I.2.0']			http://arxiv.org/abs/cs/0405017v1	The 17th International Conference on Industrial & Engineering Applications of Artificial Intelligence and Expert Systems, Canada, Springer Verlag, Germany, 2004 (forth coming)	http://arxiv.org/pdf/cs/0405017v1	cs.AI	2004-05-05 02:27:43+00:00	The aim of our research was to apply well-known data mining techniques (such as linear neural networks, multi-layered perceptrons, probabilistic neural networks, classification and regression trees, support vector machines and finally a hybrid decision tree neural network approach) to the problem of predicting the quality of service in call centers; based on the performance data actually collecte…	Data Mining Approach for Analyzing Call Center Performance	2004-05-05 02:27:43+00:00
[arxiv.Result.Author('Ajith Abraham'), arxiv.Result.Author('Ninan Sajith Philip'), arxiv.Result.Author('P. Saratchandran')]	['cs.AI', 'I.2.0']			http://arxiv.org/abs/cs/0405018v1	International Journal of Neural, Parallel & Scientific Computations, USA, Volume 11, Issue (1&2), pp. 143-160, 2003	http://arxiv.org/pdf/cs/0405018v1	cs.AI	2004-05-05 02:38:25+00:00	The use of intelligent systems for stock market predictions has been widely established. In this paper, we investigate how the seemingly chaotic behavior of stock markets could be well represented using several connectionist paradigms and soft computing techniques. To demonstrate the different techniques, we considered Nasdaq-100 index of Nasdaq Stock MarketS and the S&P CNX NIFTY stock index. We…	Modeling Chaotic Behavior of Stock Indices Using Intelligent Paradigms	2004-05-05 02:38:25+00:00
[arxiv.Result.Author('Sonja Petrovic-Lazarevic'), arxiv.Result.Author('Ajith Abraham')]	['cs.AI', 'I.2.0']			http://arxiv.org/abs/cs/0405019v1	International Journal of Neural, Parallel & Scientific Computations, USA, Volume 11, Issues (1&2), pp. 53-68, 2003	http://arxiv.org/pdf/cs/0405019v1	cs.AI	2004-05-05 02:44:41+00:00	The purpose of this paper is to point to the usefulness of applying a linear mathematical formulation of fuzzy multiple criteria objective decision methods in organising business activities. In this respect fuzzy parameters of linear programming are modelled by preference-based membership functions. This paper begins with an introduction and some related research followed by some fundamentals of …	Hybrid Fuzzy-Linear Programming Approach for Multi Criteria Decision Making Problems	2004-05-05 02:44:41+00:00
[arxiv.Result.Author('Ajith Abraham')]	['cs.AI', 'I.2.0']			http://arxiv.org/abs/cs/0405024v1	Neurocomputing Journal, Elsevier Science, Netherlands, Vol. 56c, pp. 1-38, 2004	http://arxiv.org/pdf/cs/0405024v1	cs.AI	2004-05-06 13:44:20+00:00	In this paper, we present MLEANN (Meta-Learning Evolutionary Artificial Neural Network), an automatic computational framework for the adaptive optimization of artificial neural networks wherein the neural network architecture, activation function, connection weights; learning algorithm and its parameters are adapted according to the problem. We explored the performance of MLEANN and conventionall…	Meta-Learning Evolutionary Artificial Neural Networks	2004-05-06 13:44:20+00:00
[arxiv.Result.Author('Andy Auyeung'), arxiv.Result.Author('Ajith Abraham')]	['cs.AI', 'I.2.0']			http://arxiv.org/abs/cs/0405025v1	Genetic and Evolutionary Computation 2004 Conference (GECCO-2004), Bird-of-a-feather Workshop On Application of Hybrid Evolutionary Algorithms to Complex Optimization Problems, Springer Verlag Germany, 2004 (forth coming)	http://arxiv.org/pdf/cs/0405025v1	cs.AI	2004-05-06 13:52:23+00:00	The phylogenetic tree construction is to infer the evolutionary relationship between species from the experimental data. However, the experimental data are often imperfect and conflicting each others. Therefore, it is important to extract the motif from the imperfect data. The largest compatible subset problem is that, given a set of experimental data, we want to discard the minimum such that the…	The Largest Compatible Subset Problem for Phylogenetic Data	2004-05-06 13:52:23+00:00
[arxiv.Result.Author('Cong Tran'), arxiv.Result.Author('Ajith Abraham'), arxiv.Result.Author('Lakhmi Jain')]	['cs.AI', 'I.2.0']		10.1109/FUZZ.2003.1206584	http://arxiv.org/abs/cs/0405026v1	The IEEE International Conference on Fuzzy Systems, FUZZ-IEEE'03, IEEE Press, ISBN 0780378113, pp. 1092-1097, 2003	http://arxiv.org/pdf/cs/0405026v1	cs.AI	2004-05-06 13:58:41+00:00	Decision-making is a process of choosing among alternative courses of action for solving complicated problems where multi-criteria objectives are involved. The past few years have witnessed a growing recognition of Soft Computing technologies that underlie the conception, design and utilization of intelligent systems. Several works have been done where engineers and scientists have applied intell…	A Concurrent Fuzzy-Neural Network Approach for Decision Support Systems	2004-05-06 13:58:41+00:00
[arxiv.Result.Author('Ajith Abraham')]	['cs.AI', '1.2.0']		10.1109/FUZZ.2002.1006749	http://arxiv.org/abs/cs/0405028v1	IEEE International Conference on Fuzzy Systems (IEEE FUZZ'02), 2002 IEEE World Congress on Computational Intelligence, Hawaii, ISBN 0780372808, IEEE Press pp. 1616 -1622, 2002	http://arxiv.org/pdf/cs/0405028v1	cs.AI	2004-05-07 00:10:07+00:00	In a universe with a single currency, there would be no foreign exchange market, no foreign exchange rates, and no foreign exchange. Over the past twenty-five years, the way the market has performed those tasks has changed enormously. The need for intelligent monitoring systems has become a necessity to keep track of the complex forex market. The vast currency market is a foreign concept to the a…	Analysis of Hybrid Soft and Hard Computing Techniques for Forex Monitoring Systems	2004-05-07 00:10:07+00:00
[arxiv.Result.Author('Ajith Abraham')]	['cs.AI', '1.2.0']			http://arxiv.org/abs/cs/0405030v1	Journal of Information & Knowledge Management (JIKM), World Scientific Publishing Co., Singapore, Vol. 2, No. 4, pp. 375-390, 2003	http://arxiv.org/pdf/cs/0405030v1	cs.AI	2004-05-06 23:54:39+00:00	The rapid e-commerce growth has made both business community and customers face a new situation. Due to intense competition on one hand and the customer's option to choose from several alternatives business community has realized the necessity of intelligent marketing strategies and relationship management. Web usage mining attempts to discover useful knowledge from the secondary data obtained fr…	Business Intelligence from Web Usage Mining	2004-05-06 23:54:39+00:00
[arxiv.Result.Author('Cong Tran'), arxiv.Result.Author('Lakhmi Jain'), arxiv.Result.Author('Ajith Abraham')]	['cs.AI', '1.2.0']			http://arxiv.org/abs/cs/0405031v1	15th Australian Joint Conference on Artificial Intelligence (AI'02) Australia, LNAI 2557, Springer Verlag, Germany, pp. 672-679, 2002	http://arxiv.org/pdf/cs/0405031v1	cs.AI	2004-05-06 23:58:46+00:00	Normally a decision support system is build to solve problem where multi-criteria decisions are involved. The knowledge base is the vital part of the decision support containing the information or data that is used in decision-making process. This is the field where engineers and scientists have applied several intelligent techniques and heuristics to obtain optimal decisions from imprecise infor…	Adaptation of Mamdani Fuzzy Inference System Using Neuro - Genetic Approach for Tactical Air Combat Decision Support System	2004-05-06 23:58:46+00:00
[arxiv.Result.Author('Ajith Abraham')]	['cs.AI', '1.2.0']		10.1109/ISIC.2002.1157784	http://arxiv.org/abs/cs/0405032v1	The 17th IEEE International Symposium on Intelligent Control, ISIC'02, IEEE Press, ISBN 0780376218, pp 327-332, 2002	http://arxiv.org/pdf/cs/0405032v1	cs.AI	2004-05-07 00:01:54+00:00	Several adaptation techniques have been investigated to optimize fuzzy inference systems. Neural network learning algorithms have been used to determine the parameters of fuzzy inference system. Such models are often called as integrated neuro-fuzzy models. In an integrated neuro-fuzzy model there is no guarantee that the neural network learning algorithm converges and the tuning of fuzzy inferen…	EvoNF: A Framework for Optimization of Fuzzy Inference Systems Using Neural Network Learning and Evolutionary Computation	2004-05-07 00:01:54+00:00
[arxiv.Result.Author('Ajith Abraham')]	['cs.AI', '1.2.0']		10.1109/IJCNN.2002.1007591	http://arxiv.org/abs/cs/0405033v1	IEEE International Joint Conference on Neural Networks (IJCNN'02), 2002 IEEE World Congress on Computational Intelligence, Hawaii, ISBN 0780372786, IEEE Press, Volume 3, pp. 2797-2802, 2002	http://arxiv.org/pdf/cs/0405033v1	cs.AI	2004-05-07 00:08:16+00:00	Evolutionary artificial neural networks (EANNs) refer to a special class of artificial neural networks (ANNs) in which evolution is another fundamental form of adaptation in addition to learning. Evolutionary algorithms are used to adapt the connection weights, network architecture and learning algorithms according to the problem environment. Even though evolutionary algorithms are well known as …	Optimization of Evolutionary Neural Networks Using Hybrid Learning Algorithms	2004-05-07 00:08:16+00:00
[arxiv.Result.Author('Ron Edwards'), arxiv.Result.Author('Ajith Abraham'), arxiv.Result.Author('Sonja Petrovic-Lazarevic')]	['cs.AI', 'I.2.0']			http://arxiv.org/abs/cs/0405049v1	The International Conference on Computational Science 2003 (ICCS 2003), Springer Verlag, Lecture Notes in Computer Science Volume 2660, Sloot P.M.A. et al (Eds.), pp. 169-178, 2003	http://arxiv.org/pdf/cs/0405049v1	cs.AI	2004-05-16 03:24:55+00:00	The academic literature suggests that the extent of exporting by multinational corporation subsidiaries (MCS) depends on their product manufactured, resources, tax protection, customers and markets, involvement strategy, financial independence and suppliers' relationship with a multinational corporation (MNC). The aim of this paper is to model the complex export pattern behaviour using a Takagi-S…	Export Behaviour Modeling Using EvoNF Approach	2004-05-16 03:24:55+00:00
[arxiv.Result.Author('Miao M. Chong'), arxiv.Result.Author('Ajith Abraham'), arxiv.Result.Author('Marcin Paprzycki')]	['cs.AI', 'I.2.0']			http://arxiv.org/abs/cs/0405050v1	IADIS International Conference on Applied Computing, Portugal, IADIS Press, Pedro Isaias et al. (Eds.), ISBN: 9729894736, Volume 2, pp. 39-42, 2004	http://arxiv.org/pdf/cs/0405050v1	cs.AI	2004-05-16 03:33:20+00:00	The costs of fatalities and injuries due to traffic accident have a great impact on society. This paper presents our research to model the severity of injury resulting from traffic accidents using artificial neural networks and decision trees. We have applied them to an actual data set obtained from the National Automotive Sampling System (NASS) General Estimates System (GES). Experiment results …	Traffic Accident Analysis Using Decision Trees and Neural Networks	2004-05-16 03:33:20+00:00
[arxiv.Result.Author('Muhammad Riaz Khan'), arxiv.Result.Author('Ajith Abraham')]	['cs.AI', 'I.2.0']			http://arxiv.org/abs/cs/0405051v1	International Journal of Knowledge-Based Intelligent Engineering Systems, IOS Press Netherlands, Volume 7, Number 4, pp. 172-179, 2003	http://arxiv.org/pdf/cs/0405051v1	cs.AI	2004-05-16 03:44:06+00:00	This paper presents a comparative study of six soft computing models namely multilayer perceptron networks, Elman recurrent neural network, radial basis function network, Hopfield model, fuzzy inference system and hybrid fuzzy neural network for the hourly electricity demand forecast of Czech Republic. The soft computing models were trained and tested using the actual hourly load data for seven y…	Short Term Load Forecasting Models in Czech Republic Using Soft Computing Paradigms	2004-05-16 03:44:06+00:00
[arxiv.Result.Author('Cong Tran'), arxiv.Result.Author('Ajith Abraham'), arxiv.Result.Author('Lakhmi Jain')]	['cs.AI', 'I.2.0']			http://arxiv.org/abs/cs/0405052v1	International Journal of American Romanian Academy of Arts and Sciences, 2004 (forth coming)	http://arxiv.org/pdf/cs/0405052v1	cs.AI	2004-05-16 03:50:05+00:00	Decision-making is a process of choosing among alternative courses of action for solving complicated problems where multi-criteria objectives are involved. The past few years have witnessed a growing recognition of Soft Computing (SC) technologies that underlie the conception, design and utilization of intelligent systems. In this paper, we present different SC paradigms involving an artificial n…	Decision Support Systems Using Intelligent Paradigms	2004-05-16 03:50:05+00:00
[arxiv.Result.Author('Le-Chi Tuan'), arxiv.Result.Author('Chitta Baral'), arxiv.Result.Author('Tran Cao Son')]	['cs.AI', 'I.2.4; I.2.8']	38 pages		http://arxiv.org/abs/cs/0405071v1		http://arxiv.org/pdf/cs/0405071v1	cs.AI	2004-05-21 12:43:19+00:00	In this paper, we present a state-based regression function for planning domains where an agent does not have complete information and may have sensing actions. We consider binary domains and employ the 0-approximation [Son & Baral 2001] to define the regression function. In binary domains, the use of 0-approximation means using 3-valued states. Although planning using this approach is incomplete…	Regression with respect to sensing actions and partial states	2004-05-21 12:43:19+00:00
[arxiv.Result.Author('Michael J. Maher')]	['cs.AI', 'D.1.6; D.3.2']	Appeared in Theory and Practice of Logic Programming, vol. 1, no. 6, 2001		http://arxiv.org/abs/cs/0405090v1	Theory and Practice of Logic Programming, vol. 1, no. 6, 2001	http://arxiv.org/pdf/cs/0405090v1	cs.AI	2004-05-24 15:45:59+00:00	Defeasible logic is a rule-based nonmonotonic logic, with both strict and defeasible rules, and a priority relation on rules. We show that inference in the propositional form of the logic can be performed in linear time. This contrasts markedly with most other propositional nonmonotonic logics, in which inference is intractable.	Propositional Defeasible Logic has Linear Complexity	2004-05-24 15:45:59+00:00
[arxiv.Result.Author('Carlos Iván Chesñevar'), arxiv.Result.Author('Guillermo Ricardo Simari'), arxiv.Result.Author('Alejandro Javier García')]	['cs.AI']	11 pages		http://arxiv.org/abs/cs/0405106v1	Proc. of the Workshop on Advances and Trends in Search in Artificial Intelligence, pp.40-47. International Conf. of the Chilean Society in Computer Science, Santiago, Chile, 2000	http://arxiv.org/pdf/cs/0405106v1	cs.AI	2004-05-27 18:43:39+00:00	Defeasible argumentation has experienced a considerable growth in AI in the last decade. Theoretical results have been combined with development of practical applications in AI & Law, Case-Based Reasoning and various knowledge-based systems. However, the dialectical process associated with inference is computationally expensive. This paper focuses on speeding up this inference process by pruning …	Pruning Search Space in Defeasible Argumentation	2004-05-27 18:43:39+00:00
[arxiv.Result.Author('Andrea Severe')]	['cs.AI']			http://arxiv.org/abs/cs/0405113v2		http://arxiv.org/pdf/cs/0405113v2	cs.AI	2004-05-31 10:50:23+00:00	Main purposes of the paper are followings: 1) To show examples of the calculations in domain of QFT via ``derivative rules'' of an expert system; 2) To consider advantages and disadvantage that technology of the calculations; 3) To reflect about how one would develop new physical theories, what knowledge would be useful in their investigations and how this problem can be connected with designing …	A proposal to design expert system for the calculations in the domain of QFT	2004-06-01 11:59:07+00:00
[arxiv.Result.Author('Vladan Vuckovic'), arxiv.Result.Author('Djordje Vidanovic')]	['cs.AI', 'I.2.1']	15 pages, 4 figures		http://arxiv.org/abs/cs/0406038v1		http://arxiv.org/pdf/cs/0406038v1	cs.AI	2004-06-21 13:42:03+00:00	We will try to tackle both the theoretical and practical aspects of a very important problem in chess programming as stated in the title of this article - the issue of draw detection by move repetition. The standard approach that has so far been employed in most chess programs is based on utilising positional matrices in original and compressed format as well as on the implementation of the so-ca…	A New Approach to Draw Detection by Move Repetition in Computer Chess Programming	2004-06-21 13:42:03+00:00
[arxiv.Result.Author('S. Ravichandran'), arxiv.Result.Author('M. N. Karthik')]	['cs.AI', 'I.2.1; I.2.6; I.2.7']	2 Pages. Proceedings of 11th International Congress on Biological & Medical Engineering, Singapore (IEEE-EMBS & IFMBE endorsed)		http://arxiv.org/abs/cs/0407008v1		http://arxiv.org/pdf/cs/0407008v1	cs.AI	2004-07-02 20:15:02+00:00	Learning to respond to voice-text input involves the subject's ability in understanding the phonetic and text based contents and his/her ability to communicate based on his/her experience. The neuro-cognitive facility of the subject has to support two important domains in order to make the learning process complete. In many cases, though the understanding is complete, the response is partial. Thi…	Autogenic Training With Natural Language Processing Modules: A Recent Tool For Certain Neuro Cognitive Studies	2004-07-02 20:15:02+00:00
[arxiv.Result.Author('Ambedkar Dukkipati'), arxiv.Result.Author('M. Narasimha Murty'), arxiv.Result.Author('Shalabh Bhatnagar')]	['cs.AI']	Submitted to Physical Review E, 5 pages, 6 figures		http://arxiv.org/abs/cs/0407037v1		http://arxiv.org/pdf/cs/0407037v1	cs.AI	2004-07-16 06:08:22+00:00	Generalized evolutionary algorithm based on Tsallis canonical distribution is proposed. The algorithm uses Tsallis generalized canonical distribution to weigh the configurations for `selection' instead of Gibbs-Boltzmann distribution. Our simulation results show that for an appropriate choice of non-extensive index that is offered by Tsallis statistics, evolutionary algorithms based on this gener…	Generalized Evolutionary Algorithm based on Tsallis Statistics	2004-07-16 06:08:22+00:00
[arxiv.Result.Author('W. J. van Hoeve'), arxiv.Result.Author('M. Milano')]	['cs.AI', 'I.2.8; D.3.3']	16 pages, 8 figures. LIA Technical Report LIA00203, University of Bologna, 2003		http://arxiv.org/abs/cs/0407040v1		http://arxiv.org/pdf/cs/0407040v1	cs.AI	2004-07-16 13:38:19+00:00	In this paper we present and evaluate a search strategy called Decomposition Based Search (DBS) which is based on two steps: subproblem generation and subproblem solution. The generation of subproblems is done through value ranking and domain splitting. Subdomains are explored so as to generate, according to the heuristic chosen, promising subproblems first. We show that two well known search str…	Decomposition Based Search - A theoretical and experimental evaluation	2004-07-16 13:38:19+00:00
[arxiv.Result.Author('Willem Jan van Hoeve'), arxiv.Result.Author('Michela Milano')]	['cs.AI', 'I.2.8; D.3.3']	11 pages, 3 figures		http://arxiv.org/abs/cs/0407042v1		http://arxiv.org/pdf/cs/0407042v1	cs.AI	2004-07-16 14:37:11+00:00	Solution techniques for Constraint Satisfaction and Optimisation Problems often make use of backtrack search methods, exploiting variable and value ordering heuristics. In this paper, we propose and analyse a very simple method to apply in case the value ordering heuristic produces ties: postponing the branching decision. To this end, we group together values in a tie, branch on this sub-domain, …	Postponing Branching Decisions	2004-07-16 14:37:11+00:00
[arxiv.Result.Author('M. Milano'), arxiv.Result.Author('W. J. van Hoeve')]	['cs.AI', 'I.2.8; G.1.6; D.3.3']	15 pages, 1 figure. Accepted at CP 2002		http://arxiv.org/abs/cs/0407044v1		http://arxiv.org/pdf/cs/0407044v1	cs.AI	2004-07-16 14:53:21+00:00	In this paper, we propose an effective search procedure that interleaves two steps: subproblem generation and subproblem solution. We mainly focus on the first part. It consists of a variable domain value ranking based on reduced costs. Exploiting the ranking, we generate, in a Limited Discrepancy Search tree, the most promising subproblems first. An interesting result is that reduced costs provi…	Reduced cost-based ranking for generating promising subproblems	2004-07-16 14:53:21+00:00
[arxiv.Result.Author('Florentin Smarandache'), arxiv.Result.Author('Jean Dezert')]	['cs.AI', 'I.2.3']	21 pages		http://arxiv.org/abs/cs/0408010v5	International Journal of Applied Mathematics and Statistics, Vol. 3, No. J05, 1-36, 2005.	http://arxiv.org/pdf/cs/0408010v5	cs.AI	2004-08-03 16:08:37+00:00	One proposes a first alternative rule of combination to WAO (Weighted Average Operator) proposed recently by Josang, Daniel and Vannoorenberghe, called Proportional Conflict Redistribution rule (denoted PCR1). PCR1 and WAO are particular cases of WO (the Weighted Operator) because the conflicting mass is redistributed with respect to some weighting factors. In this first PCR rule, the proportiona…	A Simple Proportional Conflict Redistribution Rule	2004-09-19 16:28:09+00:00
[arxiv.Result.Author('Florentin Smarandache'), arxiv.Result.Author('Jean Dezert')]	['cs.AI', 'I.2.4']	9 pages		http://arxiv.org/abs/cs/0408021v2	International Journal of Applied Mathematics & Statistics, Vol. 22, No. S11 (Special Issue on Soft Computing), 33-42, 2011	http://arxiv.org/pdf/cs/0408021v2	cs.AI	2004-08-08 19:41:23+00:00	In this paper one proposes a simple algorithm of combining the fusion rules, those rules which first use the conjunctive rule and then the transfer of conflicting mass to the non-empty sets, in such a way that they gain the property of associativity and fulfill the Markovian requirement for dynamic fusion. Also, a new rule, SDL-improved, is presented.	An Algorithm for Quasi-Associative and Quasi-Markovian Rules of Combination in Information Fusion	2004-08-14 16:59:51+00:00
[arxiv.Result.Author('Michael Thielscher')]	['cs.AI']			http://arxiv.org/abs/cs/0408044v1		http://arxiv.org/pdf/cs/0408044v1	cs.AI	2004-08-19 14:47:51+00:00	FLUX is a programming method for the design of agents that reason logically about their actions and sensor information in the presence of incomplete knowledge. The core of FLUX is a system of Constraint Handling Rules, which enables agents to maintain an internal model of their environment by which they control their own behavior. The general action representation formalism of the fluent calculus…	FLUX: A Logic Programming Method for Reasoning Agents	2004-08-19 14:47:51+00:00
[arxiv.Result.Author('Ambedkar Dukkipati'), arxiv.Result.Author('M. Narasimha Murty'), arxiv.Result.Author('Shalabh Bhatnagar')]	['cs.AI']		10.1109/CEC.2004.1330837	http://arxiv.org/abs/cs/0408055v1	Dukkipati, A., M. N. Murty, and S. Bhatnagar, 2004, in Proceedings of the Congress on Evolutionary Computation (CEC'2004), IEEE Press, pp. 55-62	http://arxiv.org/pdf/cs/0408055v1	cs.AI	2004-08-24 11:21:06+00:00	Boltzmann selection is an important selection mechanism in evolutionary algorithms as it has theoretical properties which help in theoretical analysis. However, Boltzmann selection is not used in practice because a good annealing schedule for the `inverse temperature' parameter is lacking. In this paper we propose a Cauchy annealing schedule for Boltzmann selection scheme based on a hypothesis th…	Cauchy Annealing Schedule: An Annealing Schedule for Boltzmann Selection Scheme in Evolutionary Algorithms	2004-08-24 11:21:06+00:00
[arxiv.Result.Author('Florentin Smarandache'), arxiv.Result.Author('Jean Dezert')]	['cs.AI', 'I.2.4']	41 pages		http://arxiv.org/abs/cs/0408064v3	Proceedings of the 8th International Conference on Information Fusion, Philadelphia, 25-29 July, 2005; IEEE Catalog Number: 05EX1120C, ISBN: 0-7803-9287-6.	http://arxiv.org/pdf/cs/0408064v3	cs.AI	2004-08-28 03:08:39+00:00	In this paper we propose five versions of a Proportional Conflict Redistribution rule (PCR) for information fusion together with several examples. From PCR1 to PCR2, PCR3, PCR4, PCR5 one increases the complexity of the rules and also the exactitude of the redistribution of conflicting masses. PCR1 restricted from the hyper-power set to the power set and without degenerate cases gives the same res…	Proportional Conflict Redistribution Rules for Information Fusion	2005-03-25 15:34:43+00:00
[arxiv.Result.Author('Jean Dezert'), arxiv.Result.Author('Florentin Smarandache'), arxiv.Result.Author('Milan Daniel')]	['cs.AI', 'I.2.4']	8 pages, 3 graphs, many tables. The Seventh International Conference on Information Fusion, Stockholm, Sweden, 28 June - 1 July 2004		http://arxiv.org/abs/cs/0409007v1	Proceedings of the Seventh International Conference on Information Fusion, International Society for Information Fusion, Stockholm, Sweden, 384-391, 2004	http://arxiv.org/pdf/cs/0409007v1	cs.AI	2004-09-06 17:47:06+00:00	This paper presents in detail the generalized pignistic transformation (GPT) succinctly developed in the Dezert-Smarandache Theory (DSmT) framework as a tool for decision process. The GPT allows to provide a subjective probability measure from any generalized basic belief assignment given by any corpus of evidence. We mainly focus our presentation on the 3D case and provide the complete result ob…	The Generalized Pignistic Transformation	2004-09-06 17:47:06+00:00
[arxiv.Result.Author('Florentin Smarandache')]	['cs.AI', 'I.2.3']	14 pages		http://arxiv.org/abs/cs/0409040v3	Presented at NATO Advanced Study Institute, Albena, Bulgaria, 16-27 May 2005. International Journal of Applied Mathematics & Statistics, Vol. 2, 1-14, 2004.	http://arxiv.org/pdf/cs/0409040v3	cs.AI	2004-09-23 02:02:44+00:00	Since no fusion theory neither rule fully satisfy all needed applications, the author proposes a Unification of Fusion Theories and a combination of fusion rules in solving problems/applications. For each particular application, one selects the most appropriate model, rule(s), and algorithm of implementation. We are working in the unification of the fusion theories and rules, which looks like a c…	Unification of Fusion Theories	2004-10-29 17:01:36+00:00
[arxiv.Result.Author('Stefania Costantini'), arxiv.Result.Author('Alessandro Provetti')]	['cs.AI', 'I.2.4']	15 pages, To appear in Theory and Practice of Logic Programming (TPLP)		http://arxiv.org/abs/cs/0410014v1		http://arxiv.org/pdf/cs/0410014v1	cs.AI	2004-10-06 15:01:50+00:00	Normal forms for logic programs under stable/answer set semantics are introduced. We argue that these forms can simplify the study of program properties, mainly consistency. The first normal form, called the {\em kernel} of the program, is useful for studying existence and number of answer sets. A kernel program is composed of the atoms which are undefined in the Well-founded semantics, which are…	Normal forms for Answer Sets Programming	2004-10-06 15:01:50+00:00
[arxiv.Result.Author('Florentin Smarandache')]	['cs.AI', 'I.2.3']	27 pages. To be presented at NASA Langley Research Center (Hampton, Virginia), on November 5th, 2004		http://arxiv.org/abs/cs/0410033v2	Partially published in Review of the Air Force Academy (The Scientific Informative Review), Brasov, No. 2, pp. 31-40, 2006.	http://arxiv.org/pdf/cs/0410033v2	cs.AI	2004-10-14 22:53:46+00:00	This paper may look like a glossary of the fusion rules and we also introduce new ones presenting their formulas and examples: Conjunctive, Disjunctive, Exclusive Disjunctive, Mixed Conjunctive-Disjunctive rules, Conditional rule, Dempster's, Yager's, Smets' TBM rule, Dubois-Prade's, Dezert-Smarandache classical and hybrid rules, Murphy's average rule, Inagaki-Lefevre-Colot-Vannoorenberghe Unifie…	An In-Depth Look at Information Fusion Rules & the Unification of Fusion Theories	2004-10-27 17:13:04+00:00
[arxiv.Result.Author('Joseph Y. Halpern')]	['cs.AI']	A preliminary version of this paper appears in Principles of Knowledge Representation and Reasoning: Proceedings of the Ninth International Conference (KR 2004)		http://arxiv.org/abs/cs/0410049v1		http://arxiv.org/pdf/cs/0410049v1	cs.AI	2004-10-19 17:31:11+00:00	There are many examples in the literature that suggest that indistinguishability is intransitive, despite the fact that the indistinguishability relation is typically taken to be an equivalence relation (and thus transitive). It is shown that if the uncertainty perception and the question of when an agent reports that two things are indistinguishable are both carefully modeled, the problems disap…	Intransitivity and Vagueness	2004-10-19 17:31:11+00:00
[arxiv.Result.Author('Joseph Y. Halpern')]	['cs.AI']	A preliminary version of this paper appears in Principles of Knowledge Representation and Reasoning: Proceedings of the Ninth International Conference (KR 2004). This version will appear in Oxford Studies in Epistemology		http://arxiv.org/abs/cs/0410050v1		http://arxiv.org/pdf/cs/0410050v1	cs.AI	2004-10-19 17:31:44+00:00	A careful analysis of conditioning in the Sleeping Beauty problem is done, using the formal model for reasoning about knowledge and probability developed by Halpern and Tuttle. While the Sleeping Beauty problem has been viewed as revealing problems with conditioning in the presence of imperfect recall, the analysis done here reveals that the problems are not so much due to imperfect recall as to …	Sleeping Beauty Reconsidered: Conditioning and Reflection in Asynchronous Systems	2004-10-19 17:31:44+00:00
[arxiv.Result.Author('Ziny Flikop')]	['cs.AI', 'I.2.8 I.2.9']	8 pages, 6 figures		http://arxiv.org/abs/cs/0411015v1		http://arxiv.org/pdf/cs/0411015v1	cs.AI	2004-11-08 01:52:58+00:00	The paper is an attempt to generalize a methodology, which is similar to the bounded-input bounded-output method currently widely used for the system stability studies. The presented earlier methodology allows decomposition of input space into bounded subspaces and defining for each subspace its bounding surface. It also defines a corresponding predefined control, which maps any point of a bounde…	Bounded Input Bounded Predefined Control Bounded Output	2004-11-08 01:52:58+00:00
[arxiv.Result.Author('Balaram Das')]	['cs.AI']	24pages, 2figures		http://arxiv.org/abs/cs/0411034v2		http://arxiv.org/pdf/cs/0411034v2	cs.AI	2004-11-12 00:42:55+00:00	The number of probability distributions required to populate a conditional probability table (CPT) in a Bayesian network, grows exponentially with the number of parent-nodes associated with that table. If the table is to be populated through knowledge elicited from a domain expert then the sheer magnitude of the task forms a considerable cognitive barrier. In this paper we devise an algorithm to …	Generating Conditional Probabilities for Bayesian Networks: Easing the Knowledge Acquisition Problem	2008-08-04 06:36:49+00:00
[arxiv.Result.Author('Hedvig Sidenbladh'), arxiv.Result.Author('Pontus Svenson'), arxiv.Result.Author('Johan Schubert')]	['cs.AI', 'I.2.0']	9 pages	10.1117/12.542024	http://arxiv.org/abs/cs/0411071v1	Proc SPIE Vol 5429, p 306-314 (2004)	http://arxiv.org/pdf/cs/0411071v1	cs.AI	2004-11-19 13:12:40+00:00	Consider the problem of tracking a set of moving targets. Apart from the tracking result, it is often important to know where the tracking fails, either to steer sensors to that part of the state-space, or to inform a human operator about the status and quality of the obtained information. An intuitive quality measure is the correlation between two tracking results based on uncorrelated observati…	Comparing Multi-Target Trackers on Different Force Unit Levels	2004-11-19 13:12:40+00:00
[arxiv.Result.Author('Pontus Svenson')]	['cs.AI', 'I.2.8']	10 pages	10.1117/12.542027	http://arxiv.org/abs/cs/0411072v1	Proc SPIE Vol 5429, p 162-171 (2004)	http://arxiv.org/pdf/cs/0411072v1	cs.AI	2004-11-19 13:37:40+00:00	We describe the recently introduced extremal optimization algorithm and apply it to target detection and association problems arising in pre-processing for multi-target tracking. Here we consider the problem of pre-processing for multiple target tracking when the number of sensor reports received is very large and arrives in large bursts. In this case, it is sometimes necessary to pre-process rep…	Extremal optimization for sensor report pre-processing	2004-11-19 13:37:40+00:00
[arxiv.Result.Author('Florentin Smarandache'), arxiv.Result.Author('Jean Dezert')]	['cs.AI', 'I.2.4']	20 pages		http://arxiv.org/abs/cs/0412091v1	A version of this paper published in Proceedings of 10th International Conference on Fuzzy Theory and Technology (FT&T 2005), Salt Lake City, Utah, USA, July 21-26, 2005.	http://arxiv.org/pdf/cs/0412091v1	cs.AI	2004-12-19 14:56:11+00:00	The management and combination of uncertain, imprecise, fuzzy and even paradoxical or high conflicting sources of information has always been, and still remains today, of primal importance for the development of reliable modern information systems involving artificial reasoning. In this chapter, we present a survey of our recent theory of plausible and paradoxical reasoning, known as Dezert-Smara…	The Combination of Paradoxical, Uncertain, and Imprecise Sources of Information based on DSmT and Neutro-Fuzzy Inference	2004-12-19 14:56:11+00:00
[arxiv.Result.Author('Olivier Aycard'), arxiv.Result.Author('Jean-Francois Mari'), arxiv.Result.Author('Richard Washington')]	['cs.AI']	2004		http://arxiv.org/abs/cs/0501068v1		http://arxiv.org/pdf/cs/0501068v1	cs.AI	2005-01-24 11:05:36+00:00	In this paper, we propose a new method based on Hidden Markov Models to interpret temporal sequences of sensor data from mobile robots to automatically detect features. Hidden Markov Models have been used for a long time in pattern recognition, especially in speech recognition. Their main advantages over other methods (such as neural networks) are their ability to model noisy temporal signals of …	Learning to automatically detect features for mobile robots using second-order Hidden Markov Models	2005-01-24 11:05:36+00:00
[arxiv.Result.Author('Dominique Dutoit'), arxiv.Result.Author('Thierry Poibeau')]	['cs.AI']			http://arxiv.org/abs/cs/0501072v1	Inferring knowledge from a large semantic network (2002) 232-238	http://arxiv.org/pdf/cs/0501072v1	cs.AI	2005-01-25 16:09:11+00:00	In this paper, we present a rich semantic network based on a differential analysis. We then detail implemented measures that take into account common and differential features between words. In a last section, we describe some industrial applications.	Inferring knowledge from a large semantic network	2005-01-25 16:09:11+00:00
[arxiv.Result.Author('Thomas Eiter'), arxiv.Result.Author('Axel Polleres')]	['cs.AI', 'I.2.3; F.4.1']	To appear in Theory and Practice of Logic Programming (TPLP)		http://arxiv.org/abs/cs/0501084v1		http://arxiv.org/pdf/cs/0501084v1	cs.AI	2005-01-28 20:19:12+00:00	Answer set programming (ASP) with disjunction offers a powerful tool for declaratively representing and solving hard problems. Many NP-complete problems can be encoded in the answer set semantics of logic programs in a very concise and intuitive way, where the encoding reflects the typical "guess and check" nature of NP problems: The property is encoded in a way such that polynomial size certific…	Towards Automated Integration of Guess and Check Programs in Answer Set Programming: A Meta-Interpreter and Applications	2005-01-28 20:19:12+00:00
[arxiv.Result.Author('Peter M. Kruse'), arxiv.Result.Author('Andre Naujoks'), arxiv.Result.Author('Dietmar Roesner'), arxiv.Result.Author('Manuela Kunze')]	['cs.AI', 'H 3.3, H 5.2']			http://arxiv.org/abs/cs/0501086v1	Proceedings of 2nd GermaNet Workshop 2005	http://arxiv.org/pdf/cs/0501086v1	cs.AI	2005-01-31 16:00:22+00:00	This paper presents an approach to enhance search engines with information about word senses available in WordNet. The approach exploits information about the conceptual relations within the lexical-semantic net. In the wrapper for search engines presented, WordNet information is used to specify user's request or to classify the results of a publicly available web search engine, like google, yaho…	Clever Search: A WordNet Based Wrapper for Internet Search Engines	2005-01-31 16:00:22+00:00
[arxiv.Result.Author('Manuela Kunze'), arxiv.Result.Author('Dietmar Roesner')]	['cs.AI', 'H3.1; I.2.7']	10 pages, 3 figures		http://arxiv.org/abs/cs/0501089v1		http://arxiv.org/pdf/cs/0501089v1	cs.AI	2005-01-31 10:07:52+00:00	This paper reports about experiments with GermaNet as a resource within domain specific document analysis. The main question to be answered is: How is the coverage of GermaNet in a specific domain? We report about results of a field test of GermaNet for analyses of autopsy protocols and present a sketch about the integration of GermaNet inside XDOC. Our remarks will contribute to a GermaNet user'…	Issues in Exploiting GermaNet as a Resource in Real Applications	2005-01-31 10:07:52+00:00
[arxiv.Result.Author('Manuela Kunze'), arxiv.Result.Author('Dietmar Roesner')]	['cs.AI', 'I.2.7']	3 pages		http://arxiv.org/abs/cs/0501093v1	in Proceedings of IWCS-6, 2005	http://arxiv.org/pdf/cs/0501093v1	cs.AI	2005-01-31 07:59:14+00:00	The aim of the project presented in this paper is to design a system for an NLG architecture, which supports the documentation process of eBusiness models. A major task is to enrich the formal description of an eBusiness model with additional information needed in an NLG task.	Transforming Business Rules Into Natural Language Text	2005-01-31 07:59:14+00:00
[arxiv.Result.Author('Manuela Kunze'), arxiv.Result.Author('Dietmar Roesner')]	['cs.AI', 'I.2.7; I.2.6']	4 pages		http://arxiv.org/abs/cs/0501094v2	in Proceedings of LREC 2004	http://arxiv.org/pdf/cs/0501094v2	cs.AI	2005-01-31 08:36:39+00:00	Lexical semantic resources, like WordNet, are often used in real applications of natural language document processing. For example, we integrated GermaNet in our document suite XDOC of processing of German forensic autopsy protocols. In addition to the hypernymy and synonymy relation, we want to adapt GermaNet's verb frames for our analysis. In this paper we outline an approach for the domain rel…	Corpus based Enrichment of GermaNet Verb Frames	2005-02-01 08:06:00+00:00
[arxiv.Result.Author('Manuela Kunze'), arxiv.Result.Author('Dietmar Roesner')]	['cs.AI', 'I.2.7; I.2.6']	5 pages, 2 figures		http://arxiv.org/abs/cs/0501095v1	in Proceedings of Ontolex- Workshop 2004	http://arxiv.org/pdf/cs/0501095v1	cs.AI	2005-01-31 09:25:29+00:00	Real applications of natural language document processing are very often confronted with domain specific lexical gaps during the analysis of documents of a new domain. This paper describes an approach for the derivation of domain specific concepts for the extension of an existing ontology. As resources we need an initial ontology and a partially processed corpus of a domain. We exploit the specif…	Context Related Derivation of Word Senses	2005-01-31 09:25:29+00:00
[arxiv.Result.Author('Dietmar Roesner'), arxiv.Result.Author('Manuela Kunze'), arxiv.Result.Author('Sylke Kroetzsch')]	['cs.AI', 'H3.1; I.2.7']	10 pages, 1 figure		http://arxiv.org/abs/cs/0501096v1	KI (1), 2004	http://arxiv.org/pdf/cs/0501096v1	cs.AI	2005-01-31 09:48:46+00:00	We suggest to employ techniques from Natural Language Processing (NLP) and Knowledge Representation (KR) to transform existing documents into documents amenable for the Semantic Web. Semantic Web documents have at least part of their semantics and pragmatics marked up explicitly in both a machine processable as well as human readable manner. XML and its related standards (XSLT, RDF, Topic Maps et…	Transforming and Enriching Documents for the Semantic Web	2005-01-31 09:48:46+00:00
[arxiv.Result.Author('J. -Ph Rennard')]	['cs.AI', 'I.2.0']	19 pages, 5 figures		http://arxiv.org/abs/cs/0502060v1	Rennard, J.-Ph., (2004), Perspective for Strong Artificial Life in De Castro, L.N. & von Zuben F.J. (Eds), Recent Developments in Biologically Inspired Computing, Hershey:IGP, 301-318	http://arxiv.org/pdf/cs/0502060v1	cs.AI	2005-02-13 18:20:48+00:00	This text introduces the twin deadlocks of strong artificial life. Conceptualization of life is a deadlock both because of the existence of a continuum between the inert and the living, and because we only know one instance of life. Computationalism is a second deadlock since it remains a matter of faith. Nevertheless, artificial life realizations quickly progress and recent constructions embed a…	Perspectives for Strong Artificial Life	2005-02-13 18:20:48+00:00
[arxiv.Result.Author('Vitaly Schetinin'), arxiv.Result.Author('Joachim Schult'), arxiv.Result.Author('Anatoly Brazhnikov')]	['cs.AI']			http://arxiv.org/abs/cs/0504064v1		http://arxiv.org/pdf/cs/0504064v1	cs.AI	2005-04-14 10:27:55+00:00	In this chapter we describe new neural-network techniques developed for visual mining clinical electroencephalograms (EEGs), the weak electrical potentials invoked by brain activity. These techniques exploit fruitful ideas of Group Method of Data Handling (GMDH). Section 2 briefly describes the standard neural-network techniques which are able to learn well-suited classification modes from data p…	Neural-Network Techniques for Visual Mining Clinical Electroencephalograms	2005-04-14 10:27:55+00:00
[arxiv.Result.Author('Vitaly Schetinin'), arxiv.Result.Author('Jonathan E. Fieldsend'), arxiv.Result.Author('Derek Partridge'), arxiv.Result.Author('Wojtek J. Krzanowski'), arxiv.Result.Author('Richard M. Everson'), arxiv.Result.Author('Trevor C. Bailey'), arxiv.Result.Author('Adolfo Hernandez')]	['cs.AI']			http://arxiv.org/abs/cs/0504065v1		http://arxiv.org/pdf/cs/0504065v1	cs.AI	2005-04-14 10:30:54+00:00	Bayesian averaging over classification models allows the uncertainty of classification outcomes to be evaluated, which is of crucial importance for making reliable decisions in applications such as financial in which risks have to be estimated. The uncertainty of classification is determined by a trade-off between the amount of data available for training, the diversity of a classifier ensemble a…	Estimating Classification Uncertainty of Bayesian Decision Tree Technique on Financial Data	2005-04-14 10:30:54+00:00
[arxiv.Result.Author('Vitaly Schetinin'), arxiv.Result.Author('Jonathan E. Fieldsend'), arxiv.Result.Author('Derek Partridge'), arxiv.Result.Author('Wojtek J. Krzanowski'), arxiv.Result.Author('Richard M. Everson'), arxiv.Result.Author('Trevor C. Bailey'), arxiv.Result.Author('Adolfo Hernandez')]	['cs.AI']			http://arxiv.org/abs/cs/0504066v1	Journal of Mathematical Modelling and Algorithms, 2005	http://arxiv.org/pdf/cs/0504066v1	cs.AI	2005-04-14 10:33:33+00:00	Multiple Classifier Systems (MCSs) allow evaluation of the uncertainty of classification outcomes that is of crucial importance for safety critical applications. The uncertainty of classification is determined by a trade-off between the amount of data available for training, the classifier diversity and the required performance. The interpretability of MCSs can also give useful information for ex…	Comparison of the Bayesian and Randomised Decision Tree Ensembles within an Uncertainty Envelope Technique	2005-04-14 10:33:33+00:00
[arxiv.Result.Author('Byeong Ho Kang'), arxiv.Result.Author('Achim Hoffmann'), arxiv.Result.Author('Takahira Yamaguchi'), arxiv.Result.Author('Wai Kiang Yeap')]	['cs.AI']			http://arxiv.org/abs/cs/0504071v1		http://arxiv.org/pdf/cs/0504071v1	cs.AI	2005-04-14 13:14:53+00:00	Artificial intelligence (AI) research has evolved over the last few decades and knowledge acquisition research is at the core of AI research. PKAW-04 is one of three international knowledge acquisition workshops held in the Pacific-Rim, Canada and Europe over the last two decades. PKAW-04 has a strong emphasis on incremental knowledge acquisition, machine learning, neural nets and active mining. …	Proceedings of the Pacific Knowledge Acquisition Workshop 2004	2005-04-14 13:14:53+00:00
[arxiv.Result.Author('Jean-Francois Mari'), arxiv.Result.Author('Florence Le Ber')]	['cs.AI']		10.1007/s00500-005-0501-0	http://arxiv.org/abs/cs/0505018v1		http://arxiv.org/pdf/cs/0505018v1	cs.AI	2005-05-09 06:54:57+00:00	In the frame of designing a knowledge discovery system, we have developed stochastic models based on high-order hidden Markov models. These models are capable to map sequences of data into a Markov chain in which the transitions between the states depend on the \texttt{n} previous states according to the order of the model. We study the process of achieving information extraction fromspatial and …	Temporal and Spatial Data Mining with Second-Order Hidden Models	2005-05-09 06:54:57+00:00
[arxiv.Result.Author('Sabine Bruaux'), arxiv.Result.Author('Gilles Kassel'), arxiv.Result.Author('Gilles Morel')]	['cs.AI', 'I.2.4']			http://arxiv.org/abs/cs/0505081v1		http://arxiv.org/pdf/cs/0505081v1	cs.AI	2005-05-30 13:42:02+00:00	Our ongoing work aims at defining an ontology-centered approach for building expertise models for the CommonKADS methodology. This approach (which we have named "OntoKADS") is founded on a core problem-solving ontology which distinguishes between two conceptualization levels: at an object level, a set of concepts enable us to define classes of problem-solving situations, and at a meta level, a se…	An ontological approach to the construction of problem-solving models	2005-05-30 13:42:02+00:00
[arxiv.Result.Author('Patrick Albert'), arxiv.Result.Author('Laurent Henocque'), arxiv.Result.Author('Mathias Kleiner')]	['cs.AI', 'C.0; D.2.1; D.3.1; F.4.1']	This is an extended version of the article published at BPM'05, Third International Conference on Business Process Management, Nancy France		http://arxiv.org/abs/cs/0506031v1		http://arxiv.org/pdf/cs/0506031v1	cs.AI	2005-06-09 14:57:53+00:00	Automatic or assisted workflow composition is a field of intense research for applications to the world wide web or to business process modeling. Workflow composition is traditionally addressed in various ways, generally via theorem proving techniques. Recent research observed that building a composite workflow bears strong relationships with finite model search, and that some workflow languages …	A Constrained Object Model for Configuration Based Workflow Composition	2005-06-09 14:57:53+00:00
[arxiv.Result.Author('Jiayang Wang')]	['cs.AI', 'I.2.4']	9 pages		http://arxiv.org/abs/cs/0507010v1		http://arxiv.org/pdf/cs/0507010v1	cs.AI	2005-07-05 13:02:02+00:00	To the reduct problems of decision system, the paper proposes the notion of dynamic core according to the dynamic reduct model. It describes various formal definitions of dynamic core, and discusses some properties about dynamic core. All of these show that dynamic core possesses the essential characters of the feature core.	A Study for the Feature Core of Dynamic Reduct	2005-07-05 13:02:02+00:00
[arxiv.Result.Author('Luis O. Rigo Jr.'), arxiv.Result.Author('Valmir C. Barbosa')]	['cs.AI', 'B.6.1; G.3']		10.1016/j.patrec.2006.01.005	http://arxiv.org/abs/cs/0507023v1	Pattern Recognition Letters 27 (2006), 1353-1360	http://arxiv.org/pdf/cs/0507023v1	cs.AI	2005-07-08 12:47:38+00:00	Correlated time series are time series that, by virtue of the underlying process to which they refer, are expected to influence each other strongly. We introduce a novel approach to handle such time series, one that models their interaction as a two-dimensional cellular automaton and therefore allows them to be treated as a single entity. We apply our approach to the problems of filling gaps and …	Two-dimensional cellular automata and the analysis of correlated time series	2005-07-08 12:47:38+00:00
[arxiv.Result.Author('Samuel Landau'), arxiv.Result.Author('Olivier Sigaud'), arxiv.Result.Author('Marc Schoenauer')]	['cs.AI']			http://arxiv.org/abs/cs/0507029v1	Dans Proceedings of the Genetic and Evolutionary Computation Conference, GECCO-2005 [OAI: oai:hal.inria.fr:inria-00000158_v1] - http://hal.inria.fr/inria-00000158	http://arxiv.org/pdf/cs/0507029v1	cs.AI	2005-07-11 13:11:25+00:00	ATNoSFERES is a Pittsburgh style Learning Classifier System (LCS) in which the rules are represented as edges of an Augmented Transition Network. Genotypes are strings of tokens of a stack-based language, whose execution builds the labeled graph. The original ATNoSFERES, using a bitstring to represent the language tokens, has been favorably compared in previous work to several Michigan style LCSs…	ATNoSFERES revisited	2005-07-11 13:11:25+00:00
[arxiv.Result.Author('Tran Cao Son'), arxiv.Result.Author('Enrico Pontelli')]	['cs.AI', 'F.4.1']	47 pages, to appear in TPLP		http://arxiv.org/abs/cs/0508132v1		http://arxiv.org/pdf/cs/0508132v1	cs.AI	2005-08-31 14:50:22+00:00	We present a declarative language, PP, for the high-level specification of preferences between possible solutions (or trajectories) of a planning problem. This novel language allows users to elegantly express non-trivial, multi-dimensional preferences and priorities over such preferences. The semantics of PP allows the identification of most preferred trajectories for a given goal. We also provid…	Planning with Preferences using Logic Programming	2005-08-31 14:50:22+00:00
[arxiv.Result.Author('Zengyou He'), arxiv.Result.Author('Xiaofei Xu'), arxiv.Result.Author('Shengchun Deng')]	['cs.AI']	14 pages		http://arxiv.org/abs/cs/0509011v1		http://arxiv.org/pdf/cs/0509011v1	cs.AI	2005-09-05 02:47:12+00:00	Clustering is a widely used technique in data mining applications for discovering patterns in underlying data. Most traditional clustering algorithms are limited to handling datasets that contain either numeric or categorical attributes. However, datasets with mixed types of attributes are common in real life data mining applications. In this paper, we propose a novel divide-and-conquer technique…	Clustering Mixed Numeric and Categorical Data: A Cluster Ensemble Approach	2005-09-05 02:47:12+00:00
[arxiv.Result.Author('Zengyou He'), arxiv.Result.Author('Xiaofei Xu'), arxiv.Result.Author('Shengchun Deng'), arxiv.Result.Author('Bin Dong')]	['cs.AI']	11 pages		http://arxiv.org/abs/cs/0509033v1		http://arxiv.org/pdf/cs/0509033v1	cs.AI	2005-09-13 06:33:08+00:00	Clustering categorical data is an integral part of data mining and has attracted much attention recently. In this paper, we present k-histogram, a new efficient algorithm for clustering categorical data. The k-histogram algorithm extends the k-means algorithm to categorical domain by replacing the means of clusters with histograms, and dynamically updates histograms in the clustering process. Exp…	K-Histograms: An Efficient Clustering Algorithm for Categorical Dataset	2005-09-13 06:33:08+00:00
[arxiv.Result.Author('Gilles Kassel')]	['cs.AI']			http://arxiv.org/abs/cs/0510050v1		http://arxiv.org/pdf/cs/0510050v1	cs.AI	2005-10-18 08:32:38+00:00	This report describes a new version of the OntoSpec methodology for ontology building. Defined by the LaRIA Knowledge Engineering Team (University of Picardie Jules Verne, Amiens, France), OntoSpec aims at helping builders to model ontological knowledge (upstream of formal representation). The methodology relies on a set of rigorously-defined modelling primitives and principles. Its application l…	Integration of the DOLCE top-level ontology into the OntoSpec methodology	2005-10-18 08:32:38+00:00
[arxiv.Result.Author('Jamal Saboune'), arxiv.Result.Author('François Charpillet')]	['cs.AI']			http://arxiv.org/abs/cs/0510062v1		http://arxiv.org/pdf/cs/0510062v1	cs.AI	2005-10-21 13:45:15+00:00	In this paper we present a new approach for marker less human motion capture from conventional camera feeds. The aim of our study is to recover 3D positions of key points of the body that can serve for gait analysis. Our approach is based on foreground segmentation, an articulated body model and particle filters. In order to be generic and simple no restrictive dynamic modelling was used. A new m…	Using Interval Particle Filtering for Marker less 3D Human Motion Capture	2005-10-21 13:45:15+00:00
[arxiv.Result.Author('Jamal Saboune'), arxiv.Result.Author('François Charpillet')]	['cs.AI']			http://arxiv.org/abs/cs/0510063v1		http://arxiv.org/pdf/cs/0510063v1	cs.AI	2005-10-21 13:45:49+00:00	The aim of our study is to detect balance disorders and a tendency towards the falls in the elderly, knowing gait parameters. In this paper we present a new tool for gait analysis based on markerless human motion capture, from camera feeds. The system introduced here, recovers the 3D positions of several key points of the human body while walking. Foreground segmentation, an articulated body mode…	Markerless Human Motion Capture for Gait Analysis	2005-10-21 13:45:49+00:00
[arxiv.Result.Author('Joseph Y. Halpern'), arxiv.Result.Author('Riccardo Pucella')]	['cs.AI', 'I.2.3; G.3']	21 pages. A preliminary version appeared in the Proceedings of UAI'05		http://arxiv.org/abs/cs/0510079v2		http://arxiv.org/pdf/cs/0510079v2	cs.AI	2005-10-25 21:15:31+00:00	An agent often has a number of hypotheses, and must choose among them based on observations, or outcomes of experiments. Each of these observations can be viewed as providing evidence for or against various hypotheses. All the attempts to formalize this intuition up to now have assumed that associated with each hypothesis h there is a likelihood function \mu_h, which is a probability measure that…	Evidence with Uncertain Likelihoods	2006-08-03 17:34:43+00:00
[arxiv.Result.Author('Nizar Kerkeni'), arxiv.Result.Author('Frederic Alexandre'), arxiv.Result.Author('Mohamed Hedi Bedoui'), arxiv.Result.Author('Laurent Bougrain'), arxiv.Result.Author('Mohamed Dogui')]	['cs.AI']			http://arxiv.org/abs/cs/0510083v1		http://arxiv.org/pdf/cs/0510083v1	cs.AI	2005-10-26 14:47:07+00:00	Being able to analyze and interpret signal coming from electroencephalogram (EEG) recording can be of high interest for many applications including medical diagnosis and Brain-Computer Interfaces. Indeed, human experts are today able to extract from this signal many hints related to physiological as well as cognitive states of the recorded subject and it would be very interesting to perform such …	Neuronal Spectral Analysis of EEG and Expert Knowledge Integration for Automatic Classification of Sleep Stages	2005-10-26 14:47:07+00:00
[arxiv.Result.Author('Marc Schoenauer'), arxiv.Result.Author('Yann Semet')]	['cs.AI']			http://arxiv.org/abs/cs/0510091v1		http://arxiv.org/pdf/cs/0510091v1	cs.AI	2005-10-31 06:06:57+00:00	Train timetabling is a difficult and very tightly constrained combinatorial problem that deals with the construction of train schedules. We focus on the particular problem of local reconstruction of the schedule following a small perturbation, seeking minimisation of the total accumulated delay by adapting times of departure and arrival for each train and allocation of resources (tracks, routing …	An efficient memetic, permutation-based evolutionary algorithm for real-world train timetabling	2005-10-31 06:06:57+00:00
[arxiv.Result.Author('Aguston E. Eiben'), arxiv.Result.Author('Marc Schoenauer')]	['cs.AI']			http://arxiv.org/abs/cs/0511004v1		http://arxiv.org/pdf/cs/0511004v1	cs.AI	2005-11-01 19:46:18+00:00	Evolutionary computing (EC) is an exciting development in Computer Science. It amounts to building, applying and studying algorithms based on the Darwinian principles of natural selection. In this paper we briefly introduce the main concepts behind evolutionary computing. We present the main components all evolutionary algorithms (EA), sketch the differences between different types of EAs and sur…	Evolutionary Computing	2005-11-01 19:46:18+00:00
[arxiv.Result.Author('Prashant')]	['cs.AI']	12 pages, 2 figures		http://arxiv.org/abs/cs/0511015v2		http://arxiv.org/pdf/cs/0511015v2	cs.AI	2005-11-03 16:28:05+00:00	This article is taken out.	Towards a Hierarchical Model of Consciousness, Intelligence, Mind and Body	2007-01-13 00:00:56+00:00
[arxiv.Result.Author('Carlos Kavka'), arxiv.Result.Author('Patricia Roggero'), arxiv.Result.Author('Marc Schoenauer')]	['cs.AI']			http://arxiv.org/abs/cs/0511091v1	Dans GECCO 2005	http://arxiv.org/pdf/cs/0511091v1	cs.AI	2005-11-28 07:14:18+00:00	A fuzzy controller is usually designed by formulating the knowledge of a human expert into a set of linguistic variables and fuzzy rules. Among the most successful methods to automate the fuzzy controllers development process are evolutionary algorithms. In this work, we propose the Recurrent Fuzzy Voronoi (RFV) model, a representation for recurrent fuzzy systems. It is an extension of the FV mod…	Evolution of Voronoi based Fuzzy Recurrent Controllers	2005-11-28 07:14:18+00:00
[arxiv.Result.Author('Xuan-Ha Vu'), arxiv.Result.Author('Marius-Calin Silaghi'), arxiv.Result.Author('Djamila Sam-Haroud'), arxiv.Result.Author('Boi Faltings')]	['cs.AI', 'F.4.1; I.2.8']	43 pages, 11 figures		http://arxiv.org/abs/cs/0512045v2		http://arxiv.org/pdf/cs/0512045v2	cs.AI	2005-12-11 19:47:42+00:00	When solving numerical constraints such as nonlinear equations and inequalities, solvers often exploit pruning techniques, which remove redundant value combinations from the domains of variables, at pruning steps. To find the complete solution set, most of these solvers alternate the pruning steps with branching steps, which split each problem into subproblems. This forms the so-called branch-and…	Branch-and-Prune Search Strategies for Numerical Constraint Solving	2007-05-08 22:59:01+00:00
[arxiv.Result.Author('Jose L. Salmeron'), arxiv.Result.Author('Florentin Smarandache')]	['cs.AI', 'I.2.11']	13 pages, 2 figures		http://arxiv.org/abs/cs/0512047v2		http://arxiv.org/pdf/cs/0512047v2	cs.AI	2005-12-13 01:21:58+00:00	IS success is a complex concept, and its evaluation is complicated, unstructured and not readily quantifiable. Numerous scientific publications address the issue of success in the IS field as well as in other fields. But, little efforts have been done for processing indeterminacy and uncertainty in success research. This paper shows a formal method for mapping success using Neutrosophic Success M…	Processing Uncertainty and Indeterminacy in Information Systems success mapping	2005-12-15 18:46:43+00:00
[arxiv.Result.Author('Mark Burgin')]	['cs.AI', 'I.2.4']			http://arxiv.org/abs/cs/0512099v1		http://arxiv.org/pdf/cs/0512099v1	cs.AI	2005-12-27 21:29:16+00:00	In this paper, a mathematical schema theory is developed. This theory has three roots: brain theory schemas, grid automata, and block-shemas. In Section 2 of this paper, elements of the theory of grid automata necessary for the mathematical schema theory are presented. In Section 3, elements of brain theory necessary for the mathematical schema theory are presented. In Section 4, other types of s…	Mathematical Models in Schema Theory	2005-12-27 21:29:16+00:00
[arxiv.Result.Author('Jens Oehlschlägel')]	['cs.AI', 'G.3; I.5.3']	Article (10 figures). Changes in 2nd version: dropped supplements in favor of better integrated presentation, better literature coverage, put into proper English. Author's website available via http://www.truecluster.com		http://arxiv.org/abs/cs/0601001v2		http://arxiv.org/pdf/cs/0601001v2	cs.AI	2006-01-02 13:17:09+00:00	Data-based classification is fundamental to most branches of science. While recent years have brought enormous progress in various areas of statistical computing and clustering, some general challenges in clustering remain: model selection, robustness, and scalability to large datasets. We consider the important problem of deciding on the optimal number of clusters, given an arbitrary definition …	Truecluster: robust scalable clustering with model selection	2007-05-28 17:18:09+00:00
[arxiv.Result.Author('Marc Schoenauer'), arxiv.Result.Author('Pierre Savéant'), arxiv.Result.Author('Vincent Vidal')]	['cs.AI']			http://arxiv.org/abs/cs/0601031v1	Dans EvoCOP2006	http://arxiv.org/pdf/cs/0601031v1	cs.AI	2006-01-09 16:57:08+00:00	An original approach, termed Divide-and-Evolve is proposed to hybridize Evolutionary Algorithms (EAs) with Operational Research (OR) methods in the domain of Temporal Planning Problems (TPPs). Whereas standard Memetic Algorithms use local search methods to improve the evolutionary solutions, and thus fail when the local method stops working on the complete problem, the Divide-and-Evolve approach …	Divide-and-Evolve: a New Memetic Scheme for Domain-Independent Temporal Planning	2006-01-09 16:57:08+00:00
[arxiv.Result.Author('Subhash Kak')]	['cs.AI']	16 pages		http://arxiv.org/abs/cs/0601052v1	ACM Ubiquity, vol. 6, number 42, 2005, pp. 1-20	http://arxiv.org/pdf/cs/0601052v1	cs.AI	2006-01-13 19:01:42+00:00	This article considers evidence from physical and biological sciences to show machines are deficient compared to biological systems at incorporating intelligence. Machines fall short on two counts: firstly, unlike brains, machines do not self-organize in a recursive manner; secondly, machines are based on classical logic, whereas Nature's intelligence may depend on quantum mechanics.	Artificial and Biological Intelligence	2006-01-13 19:01:42+00:00
[arxiv.Result.Author('Neil Yorke-Smith'), arxiv.Result.Author('Carmen Gervet')]	['cs.AI', 'I.2.3']	Revised version	10.1145/1459010.1459013	http://arxiv.org/abs/cs/0601109v3	ACM Transactions on Computational Logic, volume 10, number 1, article 3, 2009	http://arxiv.org/pdf/cs/0601109v3	cs.AI	2006-01-25 20:11:11+00:00	Constraint Programming (CP) has proved an effective paradigm to model and solve difficult combinatorial satisfaction and optimisation problems from disparate domains. Many such problems arising from the commercial world are permeated by data uncertainty. Existing CP approaches that accommodate uncertainty are less suited to uncertainty arising due to incomplete and erroneous data, because they do…	Certainty Closure: Reliable Constraint Reasoning with Incomplete or Erroneous Data	2006-11-30 16:12:03+00:00
[arxiv.Result.Author('Alain Ratle'), arxiv.Result.Author('Michèle Sebag')]	['cs.AI']			http://arxiv.org/abs/cs/0602022v1		http://arxiv.org/pdf/cs/0602022v1	cs.AI	2006-02-07 07:48:27+00:00	The application of Genetic Programming to the discovery of empirical laws is often impaired by the huge size of the search space, and consequently by the computer resources needed. In many cases, the extreme demand for memory and CPU is due to the massive growth of non-coding segments, the introns. The paper presents a new program evolution framework which combines distribution-based evolution in…	Avoiding the Bloat with Stochastic Grammar-based Genetic Programming	2006-02-07 07:48:27+00:00
[arxiv.Result.Author('Wit Jakuczun')]	['cs.AI', 'I.5; G.3; G.1.2']			http://arxiv.org/abs/cs/0602031v1		http://arxiv.org/pdf/cs/0602031v1	cs.AI	2006-02-08 11:38:44+00:00	This paper deals with the problem of classifying signals. The new method for building so called local classifiers and local features is presented. The method is a combination of the lifting scheme and the support vector machines. Its main aim is to produce effective and yet comprehensible classifiers that would help in understanding processes hidden behind classified signals. To illustrate the me…	Classifying Signals with Local Classifiers	2006-02-08 11:38:44+00:00
[arxiv.Result.Author('Stijn Heymans'), arxiv.Result.Author('Davy Van Nieuwenborgh'), arxiv.Result.Author('Dirk Vermeir')]	['cs.AI', 'I.2.3; I.2.4']	51 pages, 1 figure, accepted for publication in ACM's TOCL		http://arxiv.org/abs/cs/0603025v2		http://arxiv.org/pdf/cs/0603025v2	cs.AI	2006-03-07 17:54:59+00:00	Open answer set programming (OASP) is an extension of answer set programming where one may ground a program with an arbitrary superset of the program's constants. We define a fixed point logic (FPL) extension of Clark's completion such that open answer sets correspond to models of FPL formulas and identify a syntactic subclass of programs, called (loosely) guarded programs. Whereas reasoning with…	Open Answer Set Programming with Guarded Programs	2007-02-25 12:32:24+00:00
[arxiv.Result.Author('Andreas Herzig'), arxiv.Result.Author('Ivan Varzinczak')]	['cs.AI']			http://arxiv.org/abs/cs/0603034v1		http://arxiv.org/pdf/cs/0603034v1	cs.AI	2006-03-09 10:07:46+00:00	Consistency check has been the only criterion for theory evaluation in logic-based approaches to reasoning about actions. This work goes beyond that and contributes to the metatheory of actions by investigating what other properties a good domain description in reasoning about actions should have. We state some metatheoretical postulates concerning this sore spot. When all postulates are satisfie…	Metatheory of actions: beyond consistency	2006-03-09 10:07:46+00:00
[arxiv.Result.Author('Patrik O. Hoyer'), arxiv.Result.Author('Shohei Shimizu'), arxiv.Result.Author('Antti J. Kerminen')]	['cs.AI']	8 pages, 4 figures, pdflatex		http://arxiv.org/abs/cs/0603038v2		http://arxiv.org/pdf/cs/0603038v2	cs.AI	2006-03-09 14:46:18+00:00	The estimation of linear causal models (also known as structural equation models) from data is a well-known problem which has received much attention in the past. Most previous work has, however, made an explicit or implicit assumption of gaussianity, limiting the identifiability of the models. We have recently shown (Shimizu et al, 2005; Hoyer et al, 2006) that for non-gaussian distributions the…	Estimation of linear, non-gaussian causal models in the presence of confounding latent variables	2006-05-22 17:02:14+00:00
[arxiv.Result.Author('Nikita A. Sakhanenko'), arxiv.Result.Author('George F. Luger'), arxiv.Result.Author('Hanna E. Makaruk'), arxiv.Result.Author('David B. Holtkamp')]	['cs.AI', 'I.2; J.2']	13 pages, 7 figures		http://arxiv.org/abs/cs/0603081v1		http://arxiv.org/pdf/cs/0603081v1	cs.AI	2006-03-20 23:43:45+00:00	Shock physics experiments are often complicated and expensive. As a result, researchers are unable to conduct as many experiments as they would like - leading to sparse data sets. In this paper, Support Vector Machines for regression are applied to velocimetry data sets for shock damaged and melted tin metal. Some success at interpolating between data sets is achieved. Implications for future wor…	Application of Support Vector Regression to Interpolation of Sparse Shock Physics Data Sets	2006-03-20 23:43:45+00:00
[arxiv.Result.Author('Zengyou He')]	['cs.AI']	7 pages		http://arxiv.org/abs/cs/0603120v1		http://arxiv.org/pdf/cs/0603120v1	cs.AI	2006-03-30 02:02:37+00:00	In this paper, we study clustering with respect to the k-modes objective function, a natural formulation of clustering for categorical data. One of the main contributions of this paper is to establish the connection between k-modes and k-median, i.e., the optimum of k-median is at most twice the optimum of k-modes for the same categorical data clustering problem. Based on this observation, we der…	Approximation Algorithms for K-Modes Clustering	2006-03-30 02:02:37+00:00
[arxiv.Result.Author('Alexey V. Melkikh')]	['cs.AI']			http://arxiv.org/abs/cs/0604009v1		http://arxiv.org/pdf/cs/0604009v1	cs.AI	2006-04-05 10:29:28+00:00	A model of an organism as an autonomous intelligent system has been proposed. This model was used to analyze learning of an organism in various environmental conditions. Processes of learning were divided into two types: strong and weak processes taking place in the absence and the presence of aprioristic information about an object respectively. Weak learning is synonymous to adaptation when apr…	Can an Organism Adapt Itself to Unforeseen Circumstances?	2006-04-05 10:29:28+00:00
[arxiv.Result.Author('M. C. Florea'), arxiv.Result.Author('J. Dezert'), arxiv.Result.Author('P. Valin'), arxiv.Result.Author('F. Smarandache'), arxiv.Result.Author('Anne-Laure Jousselme')]	['cs.AI', 'I.4.8']	Presented at Cogis '06 Conference, Paris, March 2006		http://arxiv.org/abs/cs/0604042v1		http://arxiv.org/pdf/cs/0604042v1	cs.AI	2006-04-11 14:35:15+00:00	This paper presents two new promising rules of combination for the fusion of uncertain and potentially highly conflicting sources of evidences in the framework of the theory of belief functions in order to palliate the well-know limitations of Dempster's rule and to work beyond the limits of applicability of the Dempster-Shafer theory. We present both a new class of adaptive combination rules (AC…	Adaptative combination rule and proportional conflict redistribution rule for information fusion	2006-04-11 14:35:15+00:00
[arxiv.Result.Author('Yongzhi Cao'), arxiv.Result.Author('Mingsheng Ying'), arxiv.Result.Author('Guoqing Chen')]	['cs.AI']	13 double column pages; 3 figures; to be published in the IEEE Transactions on Fuzzy Systems	10.1109/TED.2007.893191	http://arxiv.org/abs/cs/0604070v2	IEEE Transactions on Fuzzy Systems, vol. 15(6): 1238-1250, Dec. 2007	http://arxiv.org/pdf/cs/0604070v2	cs.AI	2006-04-19 06:28:55+00:00	Fuzzy automata, whose input alphabet is a set of numbers or symbols, are a formal model of computing with values. Motivated by Zadeh's paradigm of computing with words rather than numbers, Ying proposed a kind of fuzzy automata, whose input alphabet consists of all fuzzy subsets of a set of symbols, as a formal model of computing with all words. In this paper, we introduce a somewhat general form…	Retraction and Generalized Extension of Computing with Words	2006-11-28 01:56:51+00:00
[arxiv.Result.Author('Thomas Eiter'), arxiv.Result.Author('Michael Fink'), arxiv.Result.Author('Hans Tompits')]	['cs.AI', 'I.2.4; H.3.3']	53 pages, 2 Figures; to appear in Theory and Practice of Logic Programming (TPLP)		http://arxiv.org/abs/cs/0604086v1		http://arxiv.org/pdf/cs/0604086v1	cs.AI	2006-04-21 16:53:28+00:00	Through the Internet and the World-Wide Web, a vast number of information sources has become available, which offer information on various subjects by different providers, often in heterogeneous formats. This calls for tools and methods for building an advanced information-processing infrastructure. One issue in this area is the selection of suitable information sources in query answering. In thi…	A Knowledge-Based Approach for Selecting Information Sources	2006-04-21 16:53:28+00:00
[arxiv.Result.Author('L. Steels'), arxiv.Result.Author('M. Loetzsch')]	['cs.AI']	to appear in: K. Coventry, J. Bateman, and T. Tenbrink (eds.) Spatial Language in Dialogue. Oxford University Press, 2008		http://arxiv.org/abs/cs/0605012v2		http://arxiv.org/pdf/cs/0605012v2	cs.AI	2006-05-04 17:16:02+00:00	It is well known that perspective alignment plays a major role in the planning and interpretation of spatial language. In order to understand the role of perspective alignment and the cognitive processes involved, we have made precise complete cognitive models of situated embodied agents that self-organise a communication system for dialoging about the position and movement of real world objects …	Perspective alignment in spatial language	2008-02-13 13:43:13+00:00
[arxiv.Result.Author('Phan Huy Tu'), arxiv.Result.Author('Tran Cao Son'), arxiv.Result.Author('Chitta Baral')]	['cs.AI', 'I.2.3; I.2.4; I.2.8']	72 pages, 3 figures, a preliminary version of this paper appeared in the proceedings of the 7th International Conference on Logic Programming and Non-Monotonic Reasoning, 2004. To appear in Theory and Practice of Logic Programming		http://arxiv.org/abs/cs/0605017v1		http://arxiv.org/pdf/cs/0605017v1	cs.AI	2006-05-04 22:35:12+00:00	We extend the 0-approximation of sensing actions and incomplete information in [Son and Baral 2000] to action theories with static causal laws and prove its soundness with respect to the possible world semantics. We also show that the conditional planning problem with respect to this approximation is NP-complete. We then present an answer set programming based conditional planner, called ASCP, th…	Reasoning and Planning with Sensing Actions, Incomplete Information, and Static Causal Laws using Answer Set Programming	2006-05-04 22:35:12+00:00
[arxiv.Result.Author('David Bellot'), arxiv.Result.Author('Pierre Bessiere')]	['cs.AI']			http://arxiv.org/abs/cs/0605055v1	International Conference on Tools for Artificial Intelligence - ITCAI 2003, Sacramento, (2003) --	http://arxiv.org/pdf/cs/0605055v1	cs.AI	2006-05-12 13:32:50+00:00	Computing and storing probabilities is a hard problem as soon as one has to deal with complex distributions over multiple random variables. The problem of efficient representation of probability distributions is central in term of computational efficiency in the field of probabilistic reasoning. The main problem arises when dealing with joint probability distributions over a set of random variabl…	Approximate Discrete Probability Distribution Representation using a Multi-Resolution Binary Tree	2006-05-12 13:32:50+00:00
[arxiv.Result.Author('Fuchun Liu'), arxiv.Result.Author('Daowen Qiu'), arxiv.Result.Author('Hongyan Xing'), arxiv.Result.Author('Zhujun Fan')]	['cs.AI', 'F.1.2; F.4.3; J.7']	14 pages; revisions have been made	10.1007/978-3-540-74205-0_73	http://arxiv.org/abs/cs/0605108v2		http://arxiv.org/pdf/cs/0605108v2	cs.AI	2006-05-24 15:49:06+00:00	In order to more effectively cope with the real-world problems of vagueness, {\it fuzzy discrete event systems} (FDESs) were proposed recently, and the supervisory control theory of FDESs was developed. In view of the importance of failure diagnosis, in this paper, we present an approach of the failure diagnosis in the framework of FDESs. More specifically: (1) We formalize the definition of diag…	Diagnosability of Fuzzy Discrete Event Systems	2006-12-18 04:04:13+00:00
[arxiv.Result.Author('Jaime S. Cardoso')]	['cs.AI']	62 pages, MSc thesis		http://arxiv.org/abs/cs/0605123v1		http://arxiv.org/pdf/cs/0605123v1	cs.AI	2006-05-26 09:44:44+00:00	Classification of ordinal data is one of the most important tasks of relation learning. In this thesis a novel framework for ordered classes is proposed. The technique reduces the problem of classifying ordered classes to the standard two-class problem. The introduced method is then mapped into support vector machines and neural networks. Compared with a well-known approach using pairwise objects…	Classification of Ordinal Data	2006-05-26 09:44:44+00:00
[arxiv.Result.Author('Vadim Astakhov'), arxiv.Result.Author('Tamara Astakhova'), arxiv.Result.Author('Brian Sanders')]	['cs.AI']	10 pages, 10 figures, prototype presented at 4th International Conference on Computer Science and its Applications (ICCSA-2006), paper submited to SIGCHI 2007		http://arxiv.org/abs/cs/0606020v2		http://arxiv.org/pdf/cs/0606020v2	cs.AI	2006-06-05 23:55:37+00:00	Imagination is the critical point in developing of realistic artificial intelligence (AI) systems. One way to approach imagination would be simulation of its properties and operations. We developed two models: AI-Brain Network Hierarchy of Languages and Semantical Holographic Calculus as well as simulation system ScriptWriter that emulate the process of imagination through an automatic animation …	Imagination as Holographic Processor for Text Animation	2007-01-10 23:47:23+00:00
[arxiv.Result.Author('Audun Josang')]	['cs.AI']	22 pages, 10 figures		http://arxiv.org/abs/cs/0606029v1		http://arxiv.org/pdf/cs/0606029v1	cs.AI	2006-06-07 14:32:55+00:00	In Dempster-Shafer belief theory, general beliefs are expressed as belief mass distribution functions over frames of discernment. In Subjective Logic beliefs are expressed as belief mass distribution functions over binary frames of discernment. Belief representations in Subjective Logic, which are called opinions, also contain a base rate parameter which express the a priori belief in the absence…	Belief Calculus	2006-06-07 14:32:55+00:00
[arxiv.Result.Author('Audun Josang')]	['cs.AI']			http://arxiv.org/abs/cs/0606066v1		http://arxiv.org/pdf/cs/0606066v1	cs.AI	2006-06-14 11:36:06+00:00	The problem of combining beliefs in the Dempster-Shafer belief theory has attracted considerable attention over the last two decades. The classical Dempster's Rule has often been criticised, and many alternative rules for belief combination have been proposed in the literature. The consensus operator for combining beliefs has nice properties and produces more intuitive results than Dempster's rul…	The Cumulative Rule for Belief Fusion	2006-06-14 11:36:06+00:00
[arxiv.Result.Author('Juergen Schmidhuber')]	['cs.AI', 'I.2']	Speed Prior: clarification / 15 pages, to appear in "Challenges to Computational Intelligence"		http://arxiv.org/abs/cs/0606081v3		http://arxiv.org/pdf/cs/0606081v3	cs.AI	2006-06-19 09:13:43+00:00	Artificial Intelligence (AI) has recently become a real formal science: the new millennium brought the first mathematically sound, asymptotically optimal, universal problem solvers, providing a new, rigorous foundation for the previously largely heuristic field of General AI and embedded agents. At the same time there has been rapid progress in practical methods for learning true sequence-process…	New Millennium AI and the Convergence of History	2006-06-29 10:05:19+00:00
[arxiv.Result.Author('Florentin Smarandache'), arxiv.Result.Author('Jean Dezert')]	['cs.AI', 'I.4.8']	26 pages		http://arxiv.org/abs/cs/0607005v2		http://arxiv.org/pdf/cs/0607005v2	cs.AI	2006-07-02 14:54:54+00:00	In this paper we propose a new family of Belief Conditioning Rules (BCRs) for belief revision. These rules are not directly related with the fusion of several sources of evidence but with the revision of a belief assignment available at a given time according to the new truth (i.e. conditioning constraint) one has about the space of solutions of the problem.	Belief Conditioning Rules (BCRs)	2006-11-29 19:14:21+00:00
[arxiv.Result.Author('H. Fang'), arxiv.Result.Author('Y. Kilani'), arxiv.Result.Author('J. H. M. Lee'), arxiv.Result.Author('P. J. Stuckey')]	['cs.AI']	7 pages		http://arxiv.org/abs/cs/0607071v1		http://arxiv.org/pdf/cs/0607071v1	cs.AI	2006-07-14 12:44:24+00:00	In this note we introduce the notion of islands for restricting local search. We show how we can construct islands for CNF SAT problems, and how much search space can be eliminated by restricting search to the island.	Islands for SAT	2006-07-14 12:44:24+00:00
[arxiv.Result.Author('Daniel Kayser'), arxiv.Result.Author('Farid Nouioua')]	['cs.AI']			http://arxiv.org/abs/cs/0607084v1	The 17th FLAIRS'04 Conference (2004) 502-507	http://arxiv.org/pdf/cs/0607084v1	cs.AI	2006-07-18 07:46:07+00:00	Knowing the norms of a domain is crucial, but there exist no repository of norms. We propose a method to extract them from texts: texts generally do not describe a norm, but rather how a state-of-affairs differs from it. Answers concerning the cause of the state-of-affairs described often reveal the implicit norm. We apply this idea to the domain of driving, and validate it by designing algorithm…	About Norms and Causes	2006-07-18 07:46:07+00:00
[arxiv.Result.Author('Daniel Kayser'), arxiv.Result.Author('Farid Nouioua')]	['cs.AI']			http://arxiv.org/abs/cs/0607086v1	The 16th European Conference on Artificial Intelligence (ECAI'04) (2004) 363-367	http://arxiv.org/pdf/cs/0607086v1	cs.AI	2006-07-18 08:15:04+00:00	Norms are essential to extend inference: inferences based on norms are far richer than those based on logical implications. In the recent decades, much effort has been devoted to reason on a domain, once its norms are represented. How to extract and express those norms has received far less attention. Extraction is difficult: as the readers are supposed to know them, the norms of a domain are sel…	Representing Knowledge about Norms	2006-07-18 08:15:04+00:00
[arxiv.Result.Author('Jean Dezert'), arxiv.Result.Author('Albena Tchamova'), arxiv.Result.Author('Florentin Smarandache'), arxiv.Result.Author('Pavlina Konstantinova')]	['cs.AI', 'I.4.8']	10 pages, 5 diagrams. Presented to Fusion 2006 International Conference, Florence, Italy, July 2006		http://arxiv.org/abs/cs/0607143v1	Proceedings of Fusion 2006 International Conference, Florence, Italy, July 2006	http://arxiv.org/pdf/cs/0607143v1	cs.AI	2006-07-31 15:32:44+00:00	In this paper we consider and analyze the behavior of two combinational rules for temporal (sequential) attribute data fusion for target type estimation. Our comparative analysis is based on Dempster's fusion rule proposed in Dempster-Shafer Theory (DST) and on the Proportional Conflict Redistribution rule no. 5 (PCR5) recently proposed in Dezert-Smarandache Theory (DSmT). We show through very si…	Target Type Tracking with PCR5 and Dempster's rules: A Comparative Analysis	2006-07-31 15:32:44+00:00
[arxiv.Result.Author('Florentin Smarandache'), arxiv.Result.Author('Jean Dezert')]	['cs.AI', 'I.4.8']	13 pages. To appear in "Advances and Applications of DSmT for Information Fusion", collected works, second volume, 2006		http://arxiv.org/abs/cs/0607147v2	Presented as an extended version (Tutorial MO2) to the Fusion 2006 International Conference, Florence, Italy, July 10-13, 2006	http://arxiv.org/pdf/cs/0607147v2	cs.AI	2006-07-31 17:16:57+00:00	This paper introduces the notion of qualitative belief assignment to model beliefs of human experts expressed in natural language (with linguistic labels). We show how qualitative beliefs can be efficiently combined using an extension of Dezert-Smarandache Theory (DSmT) of plausible and paradoxical quantitative reasoning to qualitative reasoning. We propose a new arithmetic on linguistic labels w…	Fusion of qualitative beliefs using DSmT	2006-11-29 19:16:48+00:00
[arxiv.Result.Author('Florentin Smarandache'), arxiv.Result.Author('Jean Dezert')]	['cs.AI', 'I.4.8']	21 pages, many tables, figures. To appear in Information&Security International Journal, 2006		http://arxiv.org/abs/cs/0608002v1	Presented at 13th International Congress of Cybernetics and Systems, Maribor, Slovenia, July 6-10, 2005.	http://arxiv.org/pdf/cs/0608002v1	cs.AI	2006-08-01 15:31:13+00:00	The management and combination of uncertain, imprecise, fuzzy and even paradoxical or high conflicting sources of information has always been, and still remains today, of primal importance for the development of reliable modern information systems involving artificial reasoning. In this introduction, we present a survey of our recent theory of plausible and paradoxical reasoning, known as Dezert-…	An Introduction to the DSm Theory for the Combination of Paradoxical, Uncertain, and Imprecise Sources of Information	2006-08-01 15:31:13+00:00
[arxiv.Result.Author('Sebastian Brand')]	['cs.AI']	14 pages; 27th German Conference on Artificial Intelligence (KI'04)		http://arxiv.org/abs/cs/0608019v1		http://arxiv.org/pdf/cs/0608019v1	cs.AI	2006-08-03 03:24:24+00:00	We study an alternative to the prevailing approach to modelling qualitative spatial reasoning (QSR) problems as constraint satisfaction problems. In the standard approach, a relation between objects is a constraint whereas in the alternative approach it is a variable. The relation-variable approach greatly simplifies integration and implementation of QSR. To substantiate this point, we discuss se…	Relation Variables in Qualitative Spatial Reasoning	2006-08-03 03:24:24+00:00
[arxiv.Result.Author('Joseph Y. Halpern')]	['cs.AI', 'I.2.4']			http://arxiv.org/abs/cs/0608028v1		http://arxiv.org/pdf/cs/0608028v1	cs.AI	2006-08-04 20:26:25+00:00	I explore the use of sets of probability measures as a representation of uncertainty.	Using Sets of Probability Measures to Represent Uncertainty	2006-08-04 20:26:25+00:00
[arxiv.Result.Author('Le-Chi Tuan'), arxiv.Result.Author('Chitta Baral'), arxiv.Result.Author('Tran Cao Son')]	['cs.AI', 'I.2.4; I.2.8']	34 pages, 7 Figures	10.2168/LMCS-2(4:2)2006	http://arxiv.org/abs/cs/0609111v2	Logical Methods in Computer Science, Volume 2, Issue 4 (October 2, 2006) lmcs:2238	http://arxiv.org/pdf/cs/0609111v2	cs.AI	2006-09-19 21:33:07+00:00	We present a state-based regression function for planning domains where an agent does not have complete information and may have sensing actions. We consider binary domains and employ a three-valued characterization of domains with sensing actions to define the regression function. We prove the soundness and completeness of our regression formulation with respect to the definition of progression.…	A State-Based Regression Formulation for Domains with Sensing Actions<br> and Incomplete Information	2006-10-01 23:22:12+00:00
[arxiv.Result.Author('Jochen Gruber')]	['cs.AI', 'F.3.0']	7 pages, 3 figures		http://arxiv.org/abs/cs/0609132v1		http://arxiv.org/pdf/cs/0609132v1	cs.AI	2006-09-24 17:29:49+00:00	A modification of OWL-S regarding parameter description is proposed. It is strictly based on Description Logic. In addition to class description of parameters it also allows the modelling of relations between parameters and the precise description of the size of data to be supplied to a service. In particular, it solves two major issues identified within current proposals for a Semantic Web Servi…	Semantic Description of Parameters in Web Service Annotations	2006-09-24 17:29:49+00:00
[arxiv.Result.Author('Adeline Nazarenko'), arxiv.Result.Author('Erick Alphonse'), arxiv.Result.Author('Julien Derivière'), arxiv.Result.Author('Thierry Hamon'), arxiv.Result.Author('Guillaume Vauvert'), arxiv.Result.Author('Davy Weissenbacher')]	['cs.AI', 'H.3.1']			http://arxiv.org/abs/cs/0609136v1	Proceedings of the fifth international conference on Language Resources and Evaluation, LREC 2006 (2006) 1782-1786	http://arxiv.org/pdf/cs/0609136v1	cs.AI	2006-09-24 20:04:01+00:00	The paper describes the ALVIS annotation format designed for the indexing of large collections of documents in topic-specific search engines. This paper is exemplified on the biological domain and on MedLine abstracts, as developing a specialized search engine for biologists is one of the ALVIS case studies. The ALVIS principle for linguistic annotations is based on existing works and standard pr…	The ALVIS Format for Linguistically Annotated Documents	2006-09-24 20:04:01+00:00
[arxiv.Result.Author('Bruno Scherrer')]	['cs.AI']			http://arxiv.org/abs/cs/0609142v1		http://arxiv.org/pdf/cs/0609142v1	cs.AI	2006-09-26 07:52:54+00:00	The aim of this paper is to provide a sound framework for addressing a difficult problem: the automatic construction of an autonomous agent's modular architecture. We combine results from two apparently uncorrelated domains: Autonomous planning through Markov Decision Processes and a General Data Clustering Approach using a kernel-like method. Our fundamental idea is that the former is a good fra…	Modular self-organization	2006-09-26 07:52:54+00:00
[arxiv.Result.Author('Adrian Paschke')]	['cs.AI', 'F.3; H.2; I.2; D.2']	Full technical report 12/05. Published inn: Proc. of 2nd Int. Workshop on OWL: Experiences and Directions 2006 (OWLED'06) at ISWC'06, Athens, Georgia, USA, 2006		http://arxiv.org/abs/cs/0610006v2	In: Proc. of 2nd Int. Workshop on OWL: Experiences and Directions 2006 (OWLED'06) at ISWC'06, Athens, Georgia, USA, 2006	http://arxiv.org/pdf/cs/0610006v2	cs.AI	2006-10-02 08:57:54+00:00	In this paper we elaborate on a specific application in the context of hybrid description logic programs (hybrid DLPs), namely description logic Semantic Web type systems (DL-types) which are used for term typing of LP rules based on a polymorphic, order-sorted, hybrid DL-typed unification as procedural semantics of hybrid DLPs. Using Semantic Web ontologies as type systems facilitates interchang…	A Typed Hybrid Description Logic Programming Language with Polymorphic Order-Sorted DL-Typed Unification for Semantic Web Type Systems	2007-04-03 21:36:44+00:00
[arxiv.Result.Author('Farid Nouioua')]	['cs.AI']			http://arxiv.org/abs/cs/0610015v1	Logical Aspects of Computational Linguistics, student sessionUniversit\'{e} de bordeaux (Ed.) (2005) 31-34	http://arxiv.org/pdf/cs/0610015v1	cs.AI	2006-10-04 11:32:22+00:00	In this paper we describe an architecture of a system that answer the question : Why did the accident happen? from the textual description of an accident. We present briefly the different parts of the architecture and then we describe with more detail the semantic part of the system i.e. the part in which the norm-based reasoning is performed on the explicit knowlege extracted from the text.	Why did the accident happen? A norm-based reasoning approach	2006-10-04 11:32:22+00:00
[arxiv.Result.Author('Farid Nouioua'), arxiv.Result.Author('Daniel Kayser')]	['cs.AI']			http://arxiv.org/abs/cs/0610023v1	Actes de TALN'06UCL Presses Universitaires de Louvain (Ed.) (2006) 246-255	http://arxiv.org/pdf/cs/0610023v1	cs.AI	2006-10-05 05:18:03+00:00	We develop a system which must be able to perform the same inferences that a human reader of an accident report can do and more particularly to determine the apparent causes of the accident. We describe the general framework in which we are situated, linguistic and semantic levels of the analysis and the inference rules used by the system.	Une expérience de sémantique inférentielle	2006-10-05 05:18:03+00:00
[arxiv.Result.Author('Zengyou He')]	['cs.AI']	7 pages		http://arxiv.org/abs/cs/0610043v1		http://arxiv.org/pdf/cs/0610043v1	cs.AI	2006-10-09 12:12:45+00:00	The k-modes algorithm has become a popular technique in solving categorical data clustering problems in different application domains. However, the algorithm requires random selection of initial points for the clusters. Different initial points often lead to considerable distinct clustering results. In this paper we present an experimental study on applying a farthest-point heuristic based initia…	Farthest-Point Heuristic based Initialization Methods for K-Modes Clustering	2006-10-09 12:12:45+00:00
[arxiv.Result.Author('Mark Levene'), arxiv.Result.Author('Judit Bar-Ilan')]	['cs.AI', 'I.2.0']	12 pages, 1 figure, 6 tables		http://arxiv.org/abs/cs/0610060v1		http://arxiv.org/pdf/cs/0610060v1	cs.AI	2006-10-11 10:26:40+00:00	The opening book is an important component of a chess engine, and thus computer chess programmers have been developing automated methods to improve the quality of their books. For chess, which has a very rich opening theory, large databases of high-quality games can be used as the basis of an opening book, from which statistics relating to move choices from given positions can be collected. In or…	Comparing Typical Opening Move Choices Made by Humans and Chess Engines	2006-10-11 10:26:40+00:00
[arxiv.Result.Author('Kyomin Jung'), arxiv.Result.Author('Devavrat Shah')]	['cs.AI']	21 pages, 10 figures		http://arxiv.org/abs/cs/0610111v3		http://arxiv.org/pdf/cs/0610111v3	cs.AI	2006-10-18 21:51:44+00:00	We present a new local approximation algorithm for computing Maximum a Posteriori (MAP) and log-partition function for arbitrary exponential family distribution represented by a finite-valued pair-wise Markov random field (MRF), say $G$. Our algorithm is based on decomposition of $G$ into {\em appropriately} chosen small components; then computing estimates locally in each of these components and…	Local approximate inference algorithms	2007-10-03 00:04:51+00:00
[arxiv.Result.Author('Leonid Makarov'), arxiv.Result.Author('Peter Komarov')]	['cs.AI', 'I.2.6']	6 pages		http://arxiv.org/abs/cs/0610140v1		http://arxiv.org/pdf/cs/0610140v1	cs.AI	2006-10-24 16:27:09+00:00	Creation procedure of associative patterns ensemble in terms of formal logic with using neural net-work (NN) model is formulated. It is shown that the associative patterns set is created by means of unique procedure of NN work which having individual parameters of entrance stimulus transformation. It is ascer-tained that the quantity of the selected associative patterns possesses is a constant.	Constant for associative patterns ensemble	2006-10-24 16:27:09+00:00
[arxiv.Result.Author("Mathieu D'Aquin"), arxiv.Result.Author('Fadi Badra'), arxiv.Result.Author('Sandrine Lafrogne'), arxiv.Result.Author('Jean Lieber'), arxiv.Result.Author('Amedeo Napoli'), arxiv.Result.Author('Laszlo Szathmary')]	['cs.AI']			http://arxiv.org/abs/cs/0610156v1	Proceedings of the 17th European Conference on Artificial Intelligence (ECAI-06), Trento G. Brewka (Ed.) (2006) 795--796	http://arxiv.org/pdf/cs/0610156v1	cs.AI	2006-10-27 10:08:32+00:00	In case-based reasoning, the adaptation step depends in general on domain-dependent knowledge, which motivates studies on adaptation knowledge acquisition (AKA). CABAMAKA is an AKA system based on principles of knowledge discovery from databases. This system explores the variations within the case base to elicit adaptation knowledge. It has been successfully tested in an application of case-based…	Adaptation Knowledge Discovery from a Case Base	2006-10-27 10:08:32+00:00
[arxiv.Result.Author('Fuchun Liu'), arxiv.Result.Author('Daowen Qiu'), arxiv.Result.Author('Hongyan Xing'), arxiv.Result.Author('Zhujun Fan')]	['cs.AI', 'F.1.2; I.2.8; G.3; I.6.8']	25 pages. Comments and criticisms are welcome		http://arxiv.org/abs/cs/0610165v1	IEEE Transactions on Automatic Control, 53 (2) (2008) 535-546.	http://arxiv.org/pdf/cs/0610165v1	cs.AI	2006-10-30 09:59:31+00:00	Recently, the diagnosability of {\it stochastic discrete event systems} (SDESs) was investigated in the literature, and, the failure diagnosis considered was {\it centralized}. In this paper, we propose an approach to {\it decentralized} failure diagnosis of SDESs, where the stochastic system uses multiple local diagnosers to detect failures and each local diagnoser possesses its own information.…	Decentralized Failure Diagnosis of Stochastic Discrete Event Systems	2006-10-30 09:59:31+00:00
[arxiv.Result.Author('Jean Dezert'), arxiv.Result.Author('Florentin Smarandache')]	['cs.AI', 'I.4.8']	11 pages. Presented to Cogis06 International Conference, Paris, France, 2006		http://arxiv.org/abs/cs/0610175v1		http://arxiv.org/pdf/cs/0610175v1	cs.AI	2006-10-31 14:50:06+00:00	The management and combination of uncertain, imprecise, fuzzy and even paradoxical or high conflicting sources of information has always been and still remains of primal importance for the development of reliable information fusion systems. In this short survey paper, we present the theory of plausible and paradoxical reasoning, known as DSmT (Dezert-Smarandache Theory) in literature, developed f…	DSmT: A new paradigm shift for information fusion	2006-10-31 14:50:06+00:00
[arxiv.Result.Author('Adrian Paschke')]	['cs.AI', 'I.2; I.2.11; F.3; H.2.4']	The Reaction RuleML Classification of the Event / Action / State Processing and Reasoning Space extracted from Paschke, A.: ECA-RuleML: An Approach combining ECA Rules with temporal interval-based KR Event/Action Logics and Transactional Update Logics, Internet-based Information Systems, Technical University Munich, Technical Report 11 / 2005		http://arxiv.org/abs/cs/0611047v1		http://arxiv.org/pdf/cs/0611047v1	cs.AI	2006-11-10 22:03:11+00:00	Reaction RuleML is a general, practical, compact and user-friendly XML-serialized language for the family of reaction rules. In this white paper we give a review of the history of event / action /state processing and reaction rule approaches and systems in different domains, define basic concepts and give a classification of the event, action, state processing and reasoning space as well as a dis…	The Reaction RuleML Classification of the Event / Action / State Processing and Reasoning Space	2006-11-10 22:03:11+00:00
[arxiv.Result.Author('Timothy R. McJunkin'), arxiv.Result.Author('Jill R. Scott')]	['cs.AI']			http://arxiv.org/abs/cs/0611085v1		http://arxiv.org/pdf/cs/0611085v1	cs.AI	2006-11-17 19:14:47+00:00	A fuzzy logic based classification engine has been developed for classifying mass spectra obtained with an imaging internal source Fourier transform mass spectrometer (I^2LD-FTMS). Traditionally, an operator uses the relative abundance of ions with specific mass-to-charge (m/z) ratios to categorize spectra. An operator does this by comparing the spectrum of m/z versus abundance of an unknown samp…	Fuzzy Logic Classification of Imaging Laser Desorption Fourier Transform Mass Spectrometry Data	2006-11-17 19:14:47+00:00
[arxiv.Result.Author('Haibin Wang'), arxiv.Result.Author('Andre Rogatko'), arxiv.Result.Author('Florentin Smarandache'), arxiv.Result.Author('Rajshekhar Sunderraman')]	['cs.AI', 'F.4.1']	18 pages. Presented at the IEEE International Conference on Granular Computing, Georgia State University, Atlanta, USA, May 2006	10.1142/S1793005708001100	http://arxiv.org/abs/cs/0611118v2	Proceedings of 2006 IEEE International Conference on Granular Computing, edited by Yan-Qing Zhang and Tsau Young Lin, Georgia State University, Atlanta, pp. 305-308, 2006	http://arxiv.org/pdf/cs/0611118v2	cs.AI	2006-11-22 20:04:21+00:00	Description Logics (DLs) are appropriate, widely used, logics for managing structured knowledge. They allow reasoning about individuals and concepts, i.e. set of individuals with common properties. Typically, DLs are limited to dealing with crisp, well defined concepts. That is, concepts for which the problem whether an individual is an instance of it is yes/no question. More often than not, the …	A Neutrosophic Description Logic	2008-03-14 00:49:49+00:00
[arxiv.Result.Author('Christian Gagné'), arxiv.Result.Author('Marc Schoenauer'), arxiv.Result.Author('Michèle Sebag'), arxiv.Result.Author('Marco Tomassini')]	['cs.AI']			http://arxiv.org/abs/cs/0611135v1	Dans PPSN'06, 4193 (2006) 1008-1017	http://arxiv.org/pdf/cs/0611135v1	cs.AI	2006-11-27 14:38:44+00:00	Support Vector Machines (SVMs) are well-established Machine Learning (ML) algorithms. They rely on the fact that i) linear learning can be formalized as a well-posed optimization problem; ii) non-linear learning can be brought into linear learning thanks to the kernel trick and the mapping of the initial search space onto a high dimensional feature space. The kernel is designed by the ML expert a…	Genetic Programming for Kernel-based Learning with Co-evolving Subsets Selection	2006-11-27 14:38:44+00:00
[arxiv.Result.Author('Vojtech Krmicek'), arxiv.Result.Author('Michèle Sebag')]	['cs.AI']			http://arxiv.org/abs/cs/0611138v1	Dans PPSN'06, 4193 (2006) 382-391	http://arxiv.org/pdf/cs/0611138v1	cs.AI	2006-11-28 00:54:43+00:00	Functional brain imaging is a source of spatio-temporal data mining problems. A new framework hybridizing multi-objective and multi-modal optimization is proposed to formalize these data mining problems, and addressed through Evolutionary Computation (EC). The merits of EC for spatio-temporal data mining are demonstrated as the approach facilitates the modelling of the experts' requirements, and …	Functional Brain Imaging with Multi-Objective Multi-Modal Evolutionary Optimization	2006-11-28 00:54:43+00:00
[arxiv.Result.Author('Peter Tiedemann'), arxiv.Result.Author('Henrik Reif Andersen'), arxiv.Result.Author('Rasmus Pagh')]	['cs.AI']	Tech report, 31 pages, 3 figures		http://arxiv.org/abs/cs/0611141v1		http://arxiv.org/pdf/cs/0611141v1	cs.AI	2006-11-28 14:23:23+00:00	The paper suggests the use of Multi-Valued Decision Diagrams (MDDs) as the supporting data structure for a generic global constraint. We give an algorithm for maintaining generalized arc consistency (GAC) on this constraint that amortizes the cost of the GAC computation over a root-to-terminal path in the search tree. The technique used is an extension of the GAC algorithm for the regular languag…	A Generic Global Constraint based on MDDs	2006-11-28 14:23:23+00:00
[arxiv.Result.Author('U. Gayathree')]	['cs.AI']			http://arxiv.org/abs/cs/0612056v1		http://arxiv.org/pdf/cs/0612056v1	cs.AI	2006-12-09 17:18:20+00:00	Did natural consciousness and intelligent systems arise out of a path that was co-evolutionary to evolution? Can we explain human self-consciousness as having risen out of such an evolutionary path? If so how could it have been? In this first part of a two-part paper (titled IXI), we take a learning system perspective to the problem of consciousness and intelligent systems, an approach that may l…	Conscious Intelligent Systems - Part 1 : I X I	2006-12-09 17:18:20+00:00
[arxiv.Result.Author('U. Gayathree')]	['cs.AI']			http://arxiv.org/abs/cs/0612057v1		http://arxiv.org/pdf/cs/0612057v1	cs.AI	2006-12-09 17:28:24+00:00	This is the second part of a paper on Conscious Intelligent Systems. We use the understanding gained in the first part (Conscious Intelligent Systems Part 1: IXI (arxiv id cs.AI/0612056)) to look at understanding. We see how the presence of mind affects understanding and intelligent systems; we see that the presence of mind necessitates language. The rise of language in turn has important effects…	Conscious Intelligent Systems - Part II - Mind, Thought, Language and Understanding	2006-12-09 17:28:24+00:00
[arxiv.Result.Author('Esben Rune Hansen'), arxiv.Result.Author('Henrik Reif Andersen')]	['cs.AI']	Tech Report		http://arxiv.org/abs/cs/0612068v1		http://arxiv.org/pdf/cs/0612068v1	cs.AI	2006-12-12 16:21:16+00:00	A product configurator which is complete, backtrack free and able to compute the valid domains at any state of the configuration can be constructed by building a Binary Decision Diagram (BDD). Despite the fact that the size of the BDD is exponential in the number of variables in the worst case, BDDs have proved to work very well in practice. Current BDD-based techniques can only handle interactiv…	Interactive Configuration by Regular String Constraints	2006-12-12 16:21:16+00:00
[arxiv.Result.Author('Vicenc Gomez'), arxiv.Result.Author('J. M. Mooij'), arxiv.Result.Author('H. J. Kappen')]	['cs.AI']	31 pages, 12 figures, submitted to Journal of Machine Learning Research		http://arxiv.org/abs/cs/0612109v2	The Journal of Machine Learning Research, 8(Sep):1987--2016, 2007	http://arxiv.org/pdf/cs/0612109v2	cs.AI	2006-12-21 17:29:28+00:00	Recently, M. Chertkov and V.Y. Chernyak derived an exact expression for the partition sum (normalization constant) corresponding to a graphical model, which is an expansion around the Belief Propagation solution. By adding correction terms to the BP free energy, one for each "generalized loop" in the factor graph, the exact partition sum is obtained. However, the usually enormous number of genera…	Truncating the loop series expansion for Belief Propagation	2007-07-25 08:59:01+00:00
[arxiv.Result.Author('Zengyou He'), arxiv.Result.Author('Xaiofei Xu'), arxiv.Result.Author('Shengchun Deng')]	['cs.AI']	15 pages		http://arxiv.org/abs/cs/0701013v1		http://arxiv.org/pdf/cs/0701013v1	cs.AI	2007-01-03 09:06:03+00:00	In this paper, the traditional k-modes clustering algorithm is extended by weighting attribute value matches in dissimilarity computation. The use of attribute value weighting technique makes it possible to generate clusters with stronger intra-similarities, and therefore achieve better clustering performance. Experimental results on real life datasets show that these value weighting based k-mode…	Attribute Value Weighting in K-Modes Clustering	2007-01-03 09:06:03+00:00
[arxiv.Result.Author('Joerg Hoffmann'), arxiv.Result.Author('Carla Gomes'), arxiv.Result.Author('Bart Selman')]	['cs.AI', 'I.2.8; I.2.3']		10.2168/LMCS-3(1:6)2007	http://arxiv.org/abs/cs/0701184v2	Logical Methods in Computer Science, Volume 3, Issue 1 (February 26, 2007) lmcs:2228	http://arxiv.org/pdf/cs/0701184v2	cs.AI	2007-01-29 12:47:08+00:00	In Verification and in (optimal) AI Planning, a successful method is to formulate the application as boolean satisfiability (SAT), and solve it with state-of-the-art DPLL-based procedures. There is a lack of understanding of why this works so well. Focussing on the Planning context, we identify a form of problem structure concerned with the symmetrical or asymmetrical nature of the cost of achiev…	Structure and Problem Hardness: Goal Asymmetry and DPLL Proofs in<br> SAT-Based Planning	2007-02-26 11:38:45+00:00
[arxiv.Result.Author('Florentin Smarandache'), arxiv.Result.Author('Jean Dezert')]	['cs.AI', 'I.4.8']	4 pages; "Advances and Applications of DSmT for Plausible and Paradoxical reasoning for Information Fusion", International Workshop organized by the Bulgarian IST Centre of Competence in 21st Century, December 14, 2006, Bulg. Acad. of Sciences, Sofia, Bulgaria		http://arxiv.org/abs/cs/0702028v2	International Journal of Uncertainty, Fuzziness and Knowledge-Based Systems (IJUFKS), World Scientific, Vol. 19, No. 6, 921-937, 2011	http://arxiv.org/pdf/cs/0702028v2	cs.AI	2007-02-05 14:56:49+00:00	This short paper introduces two new fusion rules for combining quantitative basic belief assignments. These rules although very simple have not been proposed in literature so far and could serve as useful alternatives because of their low computation cost with respect to the recent advanced Proportional Conflict Redistribution rules developed in the DSmT framework.	Uniform and Partially Uniform Redistribution Rules	2011-07-21 14:06:14+00:00
[arxiv.Result.Author('Peter Tiedemann'), arxiv.Result.Author('Henrik Reif Andersen'), arxiv.Result.Author('Rasmus Pagh')]	['cs.AI']	Preliminary 15 pages version of the tech-report cs.AI/0611141		http://arxiv.org/abs/cs/0702170v1		http://arxiv.org/pdf/cs/0702170v1	cs.AI	2007-02-28 15:32:48+00:00	Constraint Programming (CP) has been successfully applied to both constraint satisfaction and constraint optimization problems. A wide variety of specialized global constraints provide critical assistance in achieving a good model that can take advantage of the structure of the problem in the search for a solution. However, a key outstanding issue is the representation of 'ad-hoc' constraints tha…	Generic Global Constraints based on MDDs	2007-02-28 15:32:48+00:00
[arxiv.Result.Author('Jose L. Salmeron'), arxiv.Result.Author('Florentin Smarandache')]	['cs.AI', 'I.2.11']	12 pages, 4 figures, one table		http://arxiv.org/abs/cs/0703060v1	A short version published in Advances in Fuzzy Sets and Systems, Vol. 1(2), 263-271, 2006	http://arxiv.org/pdf/cs/0703060v1	cs.AI	2007-03-13 02:18:09+00:00	For academics and practitioners concerned with computers, business and mathematics, one central issue is supporting decision makers. In this paper, we propose a generalization of Decision Matrix Method (DMM), using Neutrosophic logic. It emerges as an alternative to the existing logics and it represents a mathematical model of uncertainty and indeterminacy. This paper proposes the Neutrosophic De…	Redesigning Decision Matrix Method with an indeterminacy-based inference process	2007-03-13 02:18:09+00:00
[arxiv.Result.Author('Cheng-Yuan Liou'), arxiv.Result.Author('Tai-Hei Wu'), arxiv.Result.Author('Chia-Ying Lee')]	['cs.AI']	21 pages, 13 figures, 2 tables		http://arxiv.org/abs/cs/0703124v1	Complexity 15(4) (2010) 19~30 final form at http://www3.interscience.wiley.com/cgi-bin/fulltext/123191810/PDFSTART	http://arxiv.org/pdf/cs/0703124v1	cs.AI	2007-03-26 07:37:11+00:00	This paper constructs a tree structure for the music rhythm using the L-system. It models the structure as an automata and derives its complexity. It also solves the complexity for the L-system. This complexity can resolve the similarity between trees. This complexity serves as a measure of psychological complexity for rhythms. It resolves the music complexity of various compositions including th…	Modelling Complexity in Musical Rhythm	2007-03-26 07:37:11+00:00
[arxiv.Result.Author('Omar Doukari'), arxiv.Result.Author('Robert Jeansoulin')]	['cs.AI']	14 pages		http://arxiv.org/abs/cs/0703130v1	Proc. of 10th AGILE International Conference on Geographic Information Science, AGILE 2007. (07/05/2007) 1-14	http://arxiv.org/pdf/cs/0703130v1	cs.AI	2007-03-26 12:18:32+00:00	Using qualitative reasoning with geographic information, contrarily, for instance, with robotics, looks not only fastidious (i.e.: encoding knowledge Propositional Logics PL), but appears to be computational complex, and not tractable at all, most of the time. However, knowledge fusion or revision, is a common operation performed when users merge several different data sets in a unique decision m…	Space-contained conflict revision, for geographic information	2007-03-26 12:18:32+00:00
[arxiv.Result.Author("Mathieu D'Aquin"), arxiv.Result.Author('Fadi Badra'), arxiv.Result.Author('Sandrine Lafrogne'), arxiv.Result.Author('Jean Lieber'), arxiv.Result.Author('Amedeo Napoli'), arxiv.Result.Author('Laszlo Szathmary')]	['cs.AI']			http://arxiv.org/abs/cs/0703156v1	Dans Twentieth International Joint Conference on Artificial Intelligence - IJCAI'07 (2007) 750--755	http://arxiv.org/pdf/cs/0703156v1	cs.AI	2007-03-30 16:16:11+00:00	In case-based reasoning, the adaptation of a source case in order to solve the target problem is at the same time crucial and difficult to implement. The reason for this difficulty is that, in general, adaptation strongly depends on domain-dependent knowledge. This fact motivates research on adaptation knowledge acquisition (AKA). This paper presents an approach to AKA based on the principles and…	Case Base Mining for Adaptation Knowledge Acquisition	2007-03-30 16:16:11+00:00
[arxiv.Result.Author('Tarik Hadzic'), arxiv.Result.Author('Rune Moller Jensen'), arxiv.Result.Author('Henrik Reif Andersen')]	['cs.AI']			http://arxiv.org/abs/0704.1394v1		http://arxiv.org/pdf/0704.1394v1	cs.AI	2007-04-11 10:59:56+00:00	In these notes we formally describe the functionality of Calculating Valid Domains from the BDD representing the solution space of valid configurations. The formalization is largely based on the CLab configuration framework.	Calculating Valid Domains for BDD-Based Interactive Configuration	2007-04-11 10:59:56+00:00
[arxiv.Result.Author('Juliana S Bernardes'), arxiv.Result.Author('Alberto Davila'), arxiv.Result.Author('Vitor Santos Costa'), arxiv.Result.Author('Gerson Zaverucha')]	['cs.AI', 'J.3']	6 pages, 7 figures		http://arxiv.org/abs/0704.2010v2		http://arxiv.org/pdf/0704.2010v2	cs.AI	2007-04-16 13:10:35+00:00	Motivation: Profile hidden Markov Models (pHMMs) are a popular and very useful tool in the detection of the remote homologue protein families. Unfortunately, their performance is not always satisfactory when proteins are in the 'twilight zone'. We present HMMER-STRUCT, a model construction algorithm and tool that tries to improve pHMM performance by using structural information while training pHM…	A study of structural properties on profiles HMMs	2008-12-11 18:47:26+00:00
[arxiv.Result.Author('Tshilidzi Marwala'), arxiv.Result.Author('Bodie Crossingham')]	['cs.AI', 'I.2.6']	20 pages, 3 figures		http://arxiv.org/abs/0704.3433v1		http://arxiv.org/pdf/0704.3433v1	cs.AI	2007-04-25 19:50:59+00:00	This paper proposes an approach to training rough set models using Bayesian framework trained using Markov Chain Monte Carlo (MCMC) method. The prior probabilities are constructed from the prior knowledge that good rough set models have fewer rules. Markov Chain Monte Carlo sampling is conducted through sampling in the rough set granule space and Metropolis algorithm is used as an acceptance crit…	Bayesian approach to rough set	2007-04-25 19:50:59+00:00
[arxiv.Result.Author('J. Uglov'), arxiv.Result.Author('V. Schetinin'), arxiv.Result.Author('C. Maple')]	['cs.AI']		10.1155/2008/468693	http://arxiv.org/abs/0704.3515v1		http://arxiv.org/pdf/0704.3515v1	cs.AI	2007-04-26 11:29:19+00:00	Noise, corruptions and variations in face images can seriously hurt the performance of face recognition systems. To make such systems robust, multiclass neuralnetwork classifiers capable of learning from noisy data have been suggested. However on large face data sets such systems cannot provide the robustness at a high level. In this paper we explore a pairwise neural-network system as an alterna…	Comparing Robustness of Pairwise and Multiclass Neural-Network Systems for Face Recognition	2007-04-26 11:29:19+00:00
[arxiv.Result.Author('Christian Gagné'), arxiv.Result.Author('Michèle Sebag'), arxiv.Result.Author('Marc Schoenauer'), arxiv.Result.Author('Marco Tomassini')]	['cs.AI']			http://arxiv.org/abs/0704.3905v1	Dans GECCO (2007)	http://arxiv.org/pdf/0704.3905v1	cs.AI	2007-04-30 09:29:22+00:00	Evolutionary Learning proceeds by evolving a population of classifiers, from which it generally returns (with some notable exceptions) the single best-of-run classifier as final result. In the meanwhile, Ensemble Learning, one of the most efficient approaches in supervised Machine Learning for the last decade, proceeds by building a population of diverse classifiers. Ensemble Learning with Evolut…	Ensemble Learning for Free with Evolutionary Algorithms ?	2007-04-30 09:29:22+00:00
[arxiv.Result.Author('Tshilidzi Marwala'), arxiv.Result.Author('Unathi Mahola'), arxiv.Result.Author('Snehashish Chakraverty')]	['cs.AI']	10 pages, 2 figures, 4 tables		http://arxiv.org/abs/0705.0197v1	Computer Assisted Mechanics and Engineering Sciences, Vol. 14, No. 2, 2007.	http://arxiv.org/pdf/0705.0197v1	cs.AI	2007-05-02 03:13:28+00:00	Gaussian mixture models (GMM) and support vector machines (SVM) are introduced to classify faults in a population of cylindrical shells. The proposed procedures are tested on a population of 20 cylindrical shells and their performance is compared to the procedure, which uses multi-layer perceptrons (MLP). The modal properties extracted from vibration data are used to train the GMM, SVM and MLP. I…	Fault Classification in Cylinders Using Multilayer Perceptrons, Support Vector Machines and Guassian Mixture Models	2007-05-02 03:13:28+00:00
[arxiv.Result.Author('Evan Hurwitz'), arxiv.Result.Author('Tshilidzi Marwala')]	['cs.AI']	6 pages		http://arxiv.org/abs/0705.0693v1		http://arxiv.org/pdf/0705.0693v1	cs.AI	2007-05-07 19:15:24+00:00	The act of bluffing confounds game designers to this day. The very nature of bluffing is even open for debate, adding further complication to the process of creating intelligent virtual players that can bluff, and hence play, realistically. Through the use of intelligent, learning agents, and carefully designed agent outlooks, an agent can in fact learn to predict its opponents reactions based no…	Learning to Bluff	2007-05-07 19:15:24+00:00
[arxiv.Result.Author('Sanjiang Li'), arxiv.Result.Author('Mingsheng Ying')]	['cs.AI']	18 pages, 1 figure	10.1016/j.tcs.2008.03.029	http://arxiv.org/abs/0705.0734v1	Theoretical Computer Science 403(2-3) 192-201, 2008	http://arxiv.org/pdf/0705.0734v1	cs.AI	2007-05-05 08:47:31+00:00	The semiring-based constraint satisfaction problems (semiring CSPs), proposed by Bistarelli, Montanari and Rossi \cite{BMR97}, is a very general framework of soft constraints. In this paper we propose an abstraction scheme for soft constraints that uses semiring homomorphism. To find optimal solutions of the concrete problem, the idea is, first working in the abstract problem and finding its opti…	Soft constraint abstraction based on semiring homomorphism	2007-05-05 08:47:31+00:00
[arxiv.Result.Author('Tshilidzi Marwala'), arxiv.Result.Author('Bodie Crossingham')]	['cs.AI']	24 pages, 5 figures, 1 table		http://arxiv.org/abs/0705.0761v3		http://arxiv.org/pdf/0705.0761v3	cs.AI	2007-05-06 22:55:58+00:00	This paper proposes a neuro-rough model based on multi-layered perceptron and rough set. The neuro-rough model is then tested on modelling the risk of HIV from demographic data. The model is formulated using Bayesian framework and trained using Monte Carlo method and Metropolis criterion. When the model was tested to estimate the risk of HIV infection given the demographic data it was found to gi…	Bayesian Approach to Neuro-Rough Models	2007-08-28 09:24:46+00:00
[arxiv.Result.Author('Ishmael S. Msiza'), arxiv.Result.Author('Fulufhelo V. Nelwamondo'), arxiv.Result.Author('Tshilidzi Marwala')]	['cs.AI']	6 pages		http://arxiv.org/abs/0705.0969v1		http://arxiv.org/pdf/0705.0969v1	cs.AI	2007-05-07 19:00:28+00:00	Water plays a pivotal role in many physical processes, and most importantly in sustaining human life, animal life and plant life. Water supply entities therefore have the responsibility to supply clean and safe water at the rate required by the consumer. It is therefore necessary to implement mechanisms and systems that can be employed to predict both short-term and long-term water demands. The i…	Artificial Neural Networks and Support Vector Machines for Water Demand Time Series Forecasting	2007-05-07 19:00:28+00:00
[arxiv.Result.Author('F. V. Nelwamondo'), arxiv.Result.Author('T. Marwala')]	['cs.AI']	7 pages		http://arxiv.org/abs/0705.1031v1		http://arxiv.org/pdf/0705.1031v1	cs.AI	2007-05-08 05:12:01+00:00	An ensemble based approach for dealing with missing data, without predicting or imputing the missing values is proposed. This technique is suitable for online operations of neural networks and as a result, is used for online condition monitoring. The proposed technique is tested in both classification and regression problems. An ensemble of Fuzzy-ARTMAPs is used for classification whereas an ense…	Fuzzy Artmap and Neural Network Approach to Online Processing of Inputs with Missing Values	2007-05-08 05:12:01+00:00
[arxiv.Result.Author('E. Habtemariam'), arxiv.Result.Author('T. Marwala'), arxiv.Result.Author('M. Lagazio')]	['cs.AI']	20 pages		http://arxiv.org/abs/0705.1209v1		http://arxiv.org/pdf/0705.1209v1	cs.AI	2007-05-09 05:53:30+00:00	Militarised conflict is one of the risks that have a significant impact on society. Militarised Interstate Dispute (MID) is defined as an outcome of interstate interactions, which result on either peace or conflict. Effective prediction of the possibility of conflict between states is an important decision support tool for policy makers. In a previous research, neural networks (NNs) have been imp…	Artificial Intelligence for Conflict Management	2007-05-09 05:53:30+00:00
[arxiv.Result.Author('Nicolas Godzik'), arxiv.Result.Author('Marc Schoenauer'), arxiv.Result.Author('Michèle Sebag')]	['cs.AI']			http://arxiv.org/abs/0705.1244v1	Dans 4th European Workshop on Evolutionary Robotics, 2611 (2003) 638-650	http://arxiv.org/pdf/0705.1244v1	cs.AI	2007-05-09 09:53:31+00:00	The idea of symbolic controllers tries to bridge the gap between the top-down manual design of the controller architecture, as advocated in Brooks' subsumption architecture, and the bottom-up designer-free approach that is now standard within the Evolutionary Robotics community. The designer provides a set of elementary behavior, and evolution is given the goal of assembling them to solve complex…	Evolving Symbolic Controllers	2007-05-09 09:53:31+00:00
[arxiv.Result.Author('Alexandre Devert'), arxiv.Result.Author('Nicolas Bredèche'), arxiv.Result.Author('Marc Schoenauer')]	['cs.AI']			http://arxiv.org/abs/0705.1309v1	Dans Genetic and Evolutionary Computation COnference (2007)	http://arxiv.org/pdf/0705.1309v1	cs.AI	2007-05-09 15:33:34+00:00	This paper introduces a continuous model for Multi-cellular Developmental Design. The cells are fixed on a 2D grid and exchange "chemicals" with their neighbors during the growth process. The quantity of chemicals that a cell produces, as well as the differentiation value of the cell in the phenotype, are controlled by a Neural Network (the genotype) that takes as inputs the chemicals produced by…	Robust Multi-Cellular Developmental Design	2007-05-09 15:33:34+00:00
[arxiv.Result.Author('S. Chakraverty'), arxiv.Result.Author('T. Marwala'), arxiv.Result.Author('Pallavi Gupta'), arxiv.Result.Author('Thando Tettey')]	['cs.AI']	18 pages		http://arxiv.org/abs/0705.2235v1		http://arxiv.org/pdf/0705.2235v1	cs.AI	2007-05-15 20:29:06+00:00	This paper uses Artificial Neural Network (ANN) models to compute response of structural system subject to Indian earthquakes at Chamoli and Uttarkashi ground motion data. The system is first trained for a single real earthquake data. The trained ANN architecture is then used to simulate earthquakes with various intensities and it was found that the predicted responses given by ANN model are accu…	Response Prediction of Structural System Subject to Earthquake Motions using Artificial Neural Network	2007-05-15 20:29:06+00:00
[arxiv.Result.Author('Tshilidzi Marwala'), arxiv.Result.Author('Thando Tettey'), arxiv.Result.Author('Snehashish Chakraverty')]	['cs.AI']	8 pages, In Proceedings of the Asia-Pacific Workshop on Structural Health Monitoring, Yokohama, Japan, 2006		http://arxiv.org/abs/0705.2236v1		http://arxiv.org/pdf/0705.2236v1	cs.AI	2007-05-15 20:34:05+00:00	This paper presents a fault classification method which makes use of a Takagi-Sugeno neuro-fuzzy model and Pseudomodal energies calculated from the vibration signals of cylindrical shells. The calculation of Pseudomodal Energies, for the purposes of condition monitoring, has previously been found to be an accurate method of extracting features from vibration signals. This calculation is therefore…	Fault Classification using Pseudomodal Energies and Neuro-fuzzy modelling	2007-05-15 20:34:05+00:00
[arxiv.Result.Author('C. B. Vilakazi'), arxiv.Result.Author('T. Marwala'), arxiv.Result.Author('P. Mautla'), arxiv.Result.Author('E. Moloto')]	['cs.AI']	8 pages		http://arxiv.org/abs/0705.2310v1		http://arxiv.org/pdf/0705.2310v1	cs.AI	2007-05-16 09:19:00+00:00	This paper presents bushing condition monitoring frameworks that use multi-layer perceptrons (MLP), radial basis functions (RBF) and support vector machines (SVM) classifiers. The first level of the framework determines if the bushing is faulty or not while the second level determines the type of fault. The diagnostic gases in the bushings are analyzed using the dissolve gas analysis. MLP gives s…	On-Line Condition Monitoring using Computational Intelligence	2007-05-16 09:19:00+00:00
[arxiv.Result.Author('Kyriakos N. Sgarbas')]	['cs.AI']	9 pages. Presented at PCI-2007: 11th Panhellenic Conference in Informatics, 18-20 May 2007, Patras, Greece		http://arxiv.org/abs/0705.3360v1	In: T.S.Papatheodorou, D.N.Christodoulakis and N.N.Karanikolas (eds), "Current Trends in Informatics", Vol.A, pp.469-477, New Technologies Publications, Athens, 2007 (SET 978-960-89784-0-9)	http://arxiv.org/pdf/0705.3360v1	cs.AI	2007-05-23 12:31:47+00:00	This paper overviews the basic principles and recent advances in the emerging field of Quantum Computation (QC), highlighting its potential application to Artificial Intelligence (AI). The paper provides a very brief introduction to basic QC issues like quantum registers, quantum gates and quantum algorithms and then it presents references, ideas and research guidelines on how QC can be used to d…	The Road to Quantum Artificial Intelligence	2007-05-23 12:31:47+00:00
[arxiv.Result.Author('Jens Oehlschlägel')]	['cs.AI', 'G.3; I.5.3']	15 pages, 2 figures. Details the matching needed for "Truecluster: robust scalable clustering with model selection" but can also be used in different contexts		http://arxiv.org/abs/0705.4302v1		http://arxiv.org/pdf/0705.4302v1	cs.AI	2007-05-29 21:52:17+00:00	Cluster matching by permuting cluster labels is important in many clustering contexts such as cluster validation and cluster ensemble techniques. The classic approach is to minimize the euclidean distance between two cluster solutions which induces inappropriate stability in certain settings. Therefore, we present the truematch algorithm that introduces two improvements best explained in the cris…	Truecluster matching	2007-05-29 21:52:17+00:00
[arxiv.Result.Author('Marko A. Rodriguez'), arxiv.Result.Author('Johan Bollen')]	['cs.AI', 'I.2.12; I.2.4.k']	project website: http://neno.lanl.gov		http://arxiv.org/abs/0706.0022v1		http://arxiv.org/pdf/0706.0022v1	cs.AI	2007-05-31 21:56:25+00:00	Semantic network research has seen a resurgence from its early history in the cognitive sciences with the inception of the Semantic Web initiative. The Semantic Web effort has brought forth an array of technologies that support the encoding, storage, and querying of the semantic network data structure at the world stage. Currently, the popular conception of the Semantic Web is that of a data mode…	Modeling Computations in a Semantic Network	2007-05-31 21:56:25+00:00
[arxiv.Result.Author('Amanda Bouffier'), arxiv.Result.Author('Thierry Poibeau')]	['cs.AI']			http://arxiv.org/abs/0706.1137v1	Proceedings of Biomedical Natural Language Processing (BioNLP) (2007) -	http://arxiv.org/pdf/0706.1137v1	cs.AI	2007-06-08 15:39:49+00:00	This paper describes a system capable of semi-automatically filling an XML template from free texts in the clinical domain (practice guidelines). The XML template includes semantic information not explicitly encoded in the text (pairs of conditions and actions/recommendations). Therefore, there is a need to compute the exact scope of conditions over text sequences expressing the required actions.…	Automatically Restructuring Practice Guidelines using the GEM DTD	2007-06-08 15:39:49+00:00
[arxiv.Result.Author('Sylviane R. Schwer')]	['cs.AI', 'F.4.3']	rapport interne		http://arxiv.org/abs/0706.1290v1		http://arxiv.org/pdf/0706.1290v1	cs.AI	2007-06-09 06:57:05+00:00	Representing and reasoning about qualitative temporal information is an essential part of many artificial intelligence tasks. Lots of models have been proposed in the litterature for representing such temporal information. All derive from a point-based or an interval-based framework. One fundamental reasoning task that arises in applications of these frameworks is given by the following scheme: g…	Temporal Reasoning without Transitive Tables	2007-06-09 06:57:05+00:00
[arxiv.Result.Author('Shane Legg'), arxiv.Result.Author('Marcus Hutter')]	['cs.AI']	12 LaTeX pages		http://arxiv.org/abs/0706.3639v1	Frontiers in Artificial Intelligence and Applications, Vol.157 (2007) 17-24	http://arxiv.org/pdf/0706.3639v1	cs.AI	2007-06-25 13:40:56+00:00	This paper is a survey of a large number of informal definitions of ``intelligence'' that the authors have collected over the years. Naturally, compiling a complete list would be impossible as many definitions of intelligence are buried deep inside articles and books. Nevertheless, the 70-odd definitions presented here are, to the authors' knowledge, the largest and most well referenced collectio…	A Collection of Definitions of Intelligence	2007-06-25 13:40:56+00:00
[arxiv.Result.Author('Thierry Hamon'), arxiv.Result.Author('Adeline Nazarenko'), arxiv.Result.Author('Thierry Poibeau'), arxiv.Result.Author('Sophie Aubin'), arxiv.Result.Author('Julien Derivière')]	['cs.AI']			http://arxiv.org/abs/0706.4375v1	Proceedings of RIAO 2007 (30/05/2007)	http://arxiv.org/pdf/0706.4375v1	cs.AI	2007-06-29 08:58:02+00:00	Web semantic access in specific domains calls for specialized search engines with enhanced semantic querying and indexing capacities, which pertain both to information retrieval (IR) and to information extraction (IE). A rich linguistic analysis is required either to identify the relevant semantic units to index and weight them according to linguistic specific statistical distribution, or as the …	A Robust Linguistic Platform for Efficient and Domain specific Web Content Analysis	2007-06-29 08:58:02+00:00
[arxiv.Result.Author('Raghav Aras'), arxiv.Result.Author('Alain Dutech'), arxiv.Result.Author('François Charpillet')]	['cs.AI']			http://arxiv.org/abs/0707.2506v1	Dans The International Conference on Automated Planning and Scheduling (2007)	http://arxiv.org/pdf/0707.2506v1	cs.AI	2007-07-17 12:49:30+00:00	We consider the problem of finding an n-agent joint-policy for the optimal finite-horizon control of a decentralized Pomdp (Dec-Pomdp). This is a problem of very high complexity (NEXP-hard in n >= 2). In this paper, we propose a new mathematical programming approach for the problem. Our approach is based on two ideas: First, we represent each agent's policy in the sequence-form and not in the tre…	Mixed Integer Linear Programming For Exact Finite-Horizon Planning In Decentralized Pomdps	2007-07-17 12:49:30+00:00
[arxiv.Result.Author('Stephen Gang Wu'), arxiv.Result.Author('Forrest Sheng Bao'), arxiv.Result.Author('Eric You Xu'), arxiv.Result.Author('Yu-Xuan Wang'), arxiv.Result.Author('Yi-Fan Chang'), arxiv.Result.Author('Qiao-Liang Xiang')]	['cs.AI', 'I.5.4']	6 pages, 3 figures, 2 tables		http://arxiv.org/abs/0707.4289v1		http://arxiv.org/pdf/0707.4289v1	cs.AI	2007-07-29 12:31:40+00:00	In this paper, we employ Probabilistic Neural Network (PNN) with image and data processing techniques to implement a general purpose automated leaf recognition algorithm. 12 leaf features are extracted and orthogonalized into 5 principal variables which consist the input vector of the PNN. The PNN is trained by 1800 leaves to classify 32 kinds of plants with an accuracy greater than 90%. Compared…	A Leaf Recognition Algorithm for Plant Classification Using Probabilistic Neural Network	2007-07-29 12:31:40+00:00
[arxiv.Result.Author('Juergen Schmidhuber')]	['cs.AI', 'I.2.0']	14 pages; preprint of invited contribution to the Proceedings of the ``50th Anniversary Summit of Artificial Intelligence'' at Monte Verita, Ascona, Switzerland, 9-14 July 2006		http://arxiv.org/abs/0708.4311v1		http://arxiv.org/pdf/0708.4311v1	cs.AI	2007-08-31 11:12:26+00:00	When Kurt Goedel layed the foundations of theoretical computer science in 1931, he also introduced essential concepts of the theory of Artificial Intelligence (AI). Although much of subsequent AI research has focused on heuristics, which still play a major role in many practical AI applications, in the new millennium AI theory has finally become a full-fledged formal science, with important optim…	2006: Celebrating 75 years of AI - History and Outlook: the Next 25 Years	2007-08-31 11:12:26+00:00
[arxiv.Result.Author('Florentin Smarandache'), arxiv.Result.Author('Jean Dezert')]	['cs.AI', 'I.2.3']	13 pages. Presented at Fusion 2007 International Conference, Quebec City, Canada, July 2007		http://arxiv.org/abs/0709.0522v1	Proceedings of Fusion 2007 International Conference, Quebec City, Canada, July 2007	http://arxiv.org/pdf/0709.0522v1	cs.AI	2007-09-04 20:03:04+00:00	In this paper we extend the new family of (quantitative) Belief Conditioning Rules (BCR) recently developed in the Dezert-Smarandache Theory (DSmT) to their qualitative counterpart for belief revision. Since the revision of quantitative as well as qualitative belief assignment given the occurrence of a new event (the conditioning constraint) can be done in many possible ways, we present here only…	Qualitative Belief Conditioning Rules (QBCR)	2007-09-04 20:03:04+00:00
[arxiv.Result.Author('Marko A. Rodriguez'), arxiv.Result.Author('Jennifer H. Watkins'), arxiv.Result.Author('Johan Bollen'), arxiv.Result.Author('Carlos Gershenson')]	['cs.AI', 'I.6.0']	International Conference on Complex Systems, Boston MA, October 2007		http://arxiv.org/abs/0709.1167v2	InterJournal of Complex Systems, 2131, ISSN: 1081-0625, February 2008	http://arxiv.org/pdf/0709.1167v2	cs.AI	2007-09-08 01:18:18+00:00	Many systems can be described in terms of networks of discrete elements and their various relationships to one another. A semantic network, or multi-relational network, is a directed labeled graph consisting of a heterogeneous set of entities connected by a heterogeneous set of relationships. Semantic networks serve as a promising general-purpose modeling substrate for complex systems. Various st…	Using RDF to Model the Structure and Process of Systems	2007-10-15 16:00:19+00:00
[arxiv.Result.Author('Xinde Li'), arxiv.Result.Author('Xinhan Huang'), arxiv.Result.Author('Florentin Smarandache'), arxiv.Result.Author('Jean Dezert')]	['cs.AI']	12 pages		http://arxiv.org/abs/0709.1701v1		http://arxiv.org/pdf/0709.1701v1	cs.AI	2007-09-11 19:12:25+00:00	This paper deals with enriched qualitative belief functions for reasoning under uncertainty and for combining information expressed in natural language through linguistic labels. In this work, two possible enrichments (quantitative and/or qualitative) of linguistic labels are considered and operators (addition, multiplication, division, etc) for dealing with them are proposed and explained. We de…	Enrichment of Qualitative Beliefs for Reasoning under Uncertainty	2007-09-11 19:12:25+00:00
[arxiv.Result.Author('Andrei Khrennikov')]	['cs.AI']		10.2478/s13230-010-0014-0	http://arxiv.org/abs/0709.2065v1	Paladyn Volume 1, Number 2, 99-108, 2010	http://arxiv.org/pdf/0709.2065v1	cs.AI	2007-09-13 13:06:34+00:00	We try to perform geometrization of psychology by representing mental states, <<ideas>>, by points of a metric space, <<mental space>>. Evolution of ideas is described by dynamical systems in metric mental space. We apply the mental space approach for modeling of flows of unconscious and conscious information in the human brain. In a series of models, Models 1-4, we consider cognitive systems wit…	Toward Psycho-robots	2007-09-13 13:06:34+00:00
[arxiv.Result.Author('Sébastien Verel'), arxiv.Result.Author('Philippe Collard'), arxiv.Result.Author('Marco Tomassini'), arxiv.Result.Author('Leonardo Vanneschi')]	['cs.AI']		10.1016/j.tcs.2007.01.001	http://arxiv.org/abs/0709.3974v1	Theoretical Computer Science 378, 1 (2007) 54-77	http://arxiv.org/pdf/0709.3974v1	cs.AI	2007-09-25 15:40:38+00:00	In this paper we study cellular automata (CAs) that perform the computational Majority task. This task is a good example of what the phenomenon of emergence in complex systems is. We take an interest in the reasons that make this particular fitness landscape a difficult one. The first goal is to study the landscape as such, and thus it is ideally independent from the actual heuristics used to sea…	Fitness landscape of the cellular automata majority problem: View from the Olympus	2007-09-25 15:40:38+00:00
[arxiv.Result.Author('Philippe Collard'), arxiv.Result.Author('Sébastien Verel'), arxiv.Result.Author('Manuel Clergue')]	['cs.AI']			http://arxiv.org/abs/0709.4010v1	Dans Poster at the 2004 European Conference on Artificial Intelligence (ECAI04) - the 2004 European Conference on Artificial Intelligence (ECAI04), Valencia : Espagne (2004)	http://arxiv.org/pdf/0709.4010v1	cs.AI	2007-09-25 19:15:50+00:00	This paper introduces the concept of fitness cloud as an alternative way to visualize and analyze search spaces than given by the geographic notion of fitness landscape. It is argued that the fitness cloud concept overcomes several deficiencies of the landscape representation. Our analysis is based on the correlation between fitness of solutions and fitnesses of nearest solutions according to som…	Local search heuristics: Fitness Cloud versus Fitness Landscape	2007-09-25 19:15:50+00:00
[arxiv.Result.Author('Sébastien Verel'), arxiv.Result.Author('Philippe Collard'), arxiv.Result.Author('Manuel Clergue')]	['cs.AI']			http://arxiv.org/abs/0709.4011v1	Dans Poster at Genetic and Evolutionary Computation -- GECCO-2006 - Genetic and Evolutionary Computation -- GECCO-2006, Seattle, WA : \'Etats-Unis d'Am\'erique (2006)	http://arxiv.org/pdf/0709.4011v1	cs.AI	2007-09-25 19:17:08+00:00	This theoretical work defines the measure of autocorrelation of evolvability in the context of neutral fitness landscape. This measure has been studied on the classical MAX-SAT problem. This work highlight a new characteristic of neutral fitness landscapes which allows to design new adapted metaheuristic.	Measuring the Evolvability Landscape to study Neutrality	2007-09-25 19:17:08+00:00
[arxiv.Result.Author('Amanda Bouffier')]	['cs.AI']		10.1007/978-3-540-76298-0_69	http://arxiv.org/abs/0709.4015v1	Dans International Semantic Web Conference Proceedings - International Semantic Web Conference-Doctoral Consortium, Busan : Cor\'ee, R\'epublique de (2007)	http://arxiv.org/pdf/0709.4015v1	cs.AI	2007-09-25 19:26:08+00:00	This paper describes a system capable of semi-automatically filling an XML template from free texts in the clinical domain (practice guidelines). The XML template includes semantic information not explicitly encoded in the text (pairs of conditions and actions/recommendations). Therefore, there is a need to compute the exact scope of conditions over text sequences expressing the required actions.…	From Texts to Structured Documents: The Case of Health Practice Guidelines	2007-09-25 19:26:08+00:00
[arxiv.Result.Author('Jason K. Johnson'), arxiv.Result.Author('Dmitry M. Malioutov'), arxiv.Result.Author('Alan S. Willsky')]	['cs.AI']	10 pages, presented at 45th Allerton conference on communication, control and computing, to appear in proceedings		http://arxiv.org/abs/0710.0013v1		http://arxiv.org/pdf/0710.0013v1	cs.AI	2007-09-28 21:29:43+00:00	We develop a general framework for MAP estimation in discrete and Gaussian graphical models using Lagrangian relaxation techniques. The key idea is to reformulate an intractable estimation problem as one defined on a more tractable graph, but subject to additional constraints. Relaxing these constraints gives a tractable dual problem, one defined by a thin graph, which is then optimized by an ite…	Lagrangian Relaxation for MAP Estimation in Graphical Models	2007-09-28 21:29:43+00:00
[arxiv.Result.Author('Yoshiharu Maeno'), arxiv.Result.Author('Yukio Ohsawa')]	['cs.AI']	17pages, 10 figures, submitted to Int. J. Services Sciences	10.1504/IJSSCI.2009.024936	http://arxiv.org/abs/0710.4231v1	International Journal of Services Sciences Vol.2, pp.125-141 (2009)	http://arxiv.org/pdf/0710.4231v1	cs.AI	2007-10-23 10:40:55+00:00	This paper addresses a method to analyze the covert social network foundation hidden behind the terrorism disaster. It is to solve a node discovery problem, which means to discover a node, which functions relevantly in a social network, but escaped from monitoring on the presence and mutual relationship of nodes. The method aims at integrating the expert investigator's prior understanding, insigh…	Analyzing covert social network foundation behind terrorism disaster	2007-10-23 10:40:55+00:00
[arxiv.Result.Author('Yoshiharu Maeno')]	['cs.AI']			http://arxiv.org/abs/0710.4975v2	Connections vol.29, pp.62-76 (2009)	http://arxiv.org/pdf/0710.4975v2	cs.AI	2007-10-26 01:32:47+00:00	Methods to solve a node discovery problem for a social network are presented. Covert nodes refer to the nodes which are not observable directly. They transmit the influence and affect the resulting collaborative activities among the persons in a social network, but do not appear in the surveillance logs which record the participants of the collaborative activities. Discovering the covert nodes is…	Node discovery problem for a social network	2009-08-07 04:18:43+00:00
[arxiv.Result.Author('Yoshiharu Maeno'), arxiv.Result.Author('Yukio Ohsawa')]	['cs.AI']	11 pages, 5 figures, submitted to J. Systems Science and Complexity		http://arxiv.org/abs/0711.1466v3	Journal of Systems Science and Complexity vol.21, pp.161-171 (2008)	http://arxiv.org/pdf/0711.1466v3	cs.AI	2007-11-09 13:54:30+00:00	An empty spot refers to an empty hard-to-fill space which can be found in the records of the social interaction, and is the clue to the persons in the underlying social network who do not appear in the records. This contribution addresses a problem to predict relevant empty spots in social interaction. Homogeneous and inhomogeneous networks are studied as a model underlying the social interaction…	Predicting relevant empty spots in social interaction	2008-02-21 05:26:32+00:00
[arxiv.Result.Author('Ken Samuel'), arxiv.Result.Author('Leo Obrst'), arxiv.Result.Author('Suzette Stoutenberg'), arxiv.Result.Author('Karen Fox'), arxiv.Result.Author('Paul Franklin'), arxiv.Result.Author('Adrian Johnson'), arxiv.Result.Author('Ken Laskey'), arxiv.Result.Author('Deborah Nichols'), arxiv.Result.Author('Steve Lopez'), arxiv.Result.Author('Jason Peterson')]	['cs.AI']	21 pages, 5 figures, 19 tables. To appear in Theory and Practice of Logic Programming (TPLP), 2008		http://arxiv.org/abs/0711.3419v1		http://arxiv.org/pdf/0711.3419v1	cs.AI	2007-11-21 17:36:50+00:00	To appear in Theory and Practice of Logic Programming (TPLP), 2008. We are researching the interaction between the rule and the ontology layers of the Semantic Web, by comparing two options: 1) using OWL and its rule extension SWRL to develop an integrated ontology/rule language, and 2) layering rules on top of an ontology with RuleML and OWL. Toward this end, we are developing the SWORIER system…	Translating OWL and Semantic Web Rules into Prolog: Moving Toward Description Logic Programs	2007-11-21 17:36:50+00:00
[arxiv.Result.Author('Andrew Adamatzky'), arxiv.Result.Author('Larry Bull'), arxiv.Result.Author('Pierre Collet'), arxiv.Result.Author('Emmanuel Sapin')]	['cs.AI']	Accepted for publication in Int. J. Modern Physics C	10.1142/S0129183108012376	http://arxiv.org/abs/0712.0836v1	International Journal of Modern Physics C (IJMPC) Volume: 19, Issue: 4 (April 2008) pp. 557-567	http://arxiv.org/pdf/0712.0836v1	cs.AI	2007-12-05 22:07:04+00:00	We consider hexagonal cellular automata with immediate cell neighbourhood and three cell-states. Every cell calculates its next state depending on the integral representation of states in its neighbourhood, i.e. how many neighbours are in each one state. We employ evolutionary algorithms to breed local transition functions that support mobile localizations (gliders), and characterize sets of the …	Evolving localizations in reaction-diffusion cellular automata	2007-12-05 22:07:04+00:00
[arxiv.Result.Author('Martin Mann'), arxiv.Result.Author('Guido Tack'), arxiv.Result.Author('Sebastian Will')]	['cs.AI']	20 pages, 9 figures, 2 tables; longer, more detailed version		http://arxiv.org/abs/0712.2389v2		http://arxiv.org/pdf/0712.2389v2	cs.AI	2007-12-14 18:08:26+00:00	We describe decomposition during search (DDS), an integration of And/Or tree search into propagation-based constraint solvers. The presented search algorithm dynamically decomposes sub-problems of a constraint satisfaction problem into independent partial problems, avoiding redundant work. The paper discusses how DDS interacts with key features that make propagation-based solvers successful: cons…	Decomposition During Search for Propagation-Based Constraint Solvers	2008-06-11 13:00:11+00:00
[arxiv.Result.Author('Shane Legg'), arxiv.Result.Author('Marcus Hutter')]	['cs.AI']	50 gentle pages		http://arxiv.org/abs/0712.3329v1	Minds & Machines, 17:4 (2007) pages 391-444	http://arxiv.org/pdf/0712.3329v1	cs.AI	2007-12-20 05:50:54+00:00	A fundamental problem in artificial intelligence is that nobody really knows what intelligence is. The problem is especially acute when we need to consider artificial systems which are significantly different to humans. In this paper we approach this problem in the following way: We take a number of well known informal definitions of human intelligence that have been given by experts, and extract…	Universal Intelligence: A Definition of Machine Intelligence	2007-12-20 05:50:54+00:00
[arxiv.Result.Author('Shane Legg'), arxiv.Result.Author('Marcus Hutter')]	['cs.AI']	12 pages; 1 table. Turing test and derivatives; Compression tests; Linguistic complexity; Multiple cognitive abilities; Competitive games; Psychometric tests; Smith's test; C-test; Universal intelligence		http://arxiv.org/abs/0712.3825v1	50 Years of Artificial Intelligence (2007) pages 232-242	http://arxiv.org/pdf/0712.3825v1	cs.AI	2007-12-22 01:17:24+00:00	Although the definition and measurement of intelligence is clearly of fundamental importance to the field of artificial intelligence, no general survey of definitions and tests of machine intelligence exists. Indeed few researchers are even aware of alternatives to the Turing test and its many derivatives. In this paper we fill this gap by providing a short survey of the many tests of machine int…	Tests of Machine Intelligence	2007-12-22 01:17:24+00:00
[arxiv.Result.Author('Peter de Blanc')]	['cs.AI']	2 pages + title page, references		http://arxiv.org/abs/0712.4318v1		http://arxiv.org/pdf/0712.4318v1	cs.AI	2007-12-28 07:50:00+00:00	We consider an agent interacting with an unknown environment. The environment is a function which maps natural numbers to natural numbers; the agent's set of hypotheses about the environment contains all such functions which are computable and compatible with a finite set of known input-output pairs, and the agent assigns a positive probability to each such hypothesis. We do not require that this…	Convergence of Expected Utilities with Algorithmic Probability Distributions	2007-12-28 07:50:00+00:00
[arxiv.Result.Author('Christophe Roche')]	['cs.AI']	22 pages		http://arxiv.org/abs/0801.1275v1	Dans TOTh 2007 : Terminologie et Ontologie : Th\'eories et Applications - TOTh 2007 : Terminologie et Ontologie : Th\'eories et Applications, Annecy : France (2007)	http://arxiv.org/pdf/0801.1275v1	cs.AI	2008-01-08 20:12:02+00:00	Most definitions of ontology, viewed as a "specification of a conceptualization", agree on the fact that if an ontology can take different forms, it necessarily includes a vocabulary of terms and some specification of their meaning in relation to the domain's conceptualization. And as domain knowledge is mainly conveyed through scientific and technical texts, we can hope to extract some useful in…	Le terme et le concept : fondements d'une ontoterminologie	2008-01-08 20:12:02+00:00
[arxiv.Result.Author('Subhash Kak')]	['cs.AI']	7 pages, 4 figures		http://arxiv.org/abs/0801.1336v1		http://arxiv.org/pdf/0801.1336v1	cs.AI	2008-01-09 14:59:31+00:00	Stream computing is the use of multiple autonomic and parallel modules together with integrative processors at a higher level of abstraction to embody "intelligent" processing. The biological basis of this computing is sketched and the matter of learning is examined.	Stream Computing	2008-01-09 14:59:31+00:00
[arxiv.Result.Author('David Simoncini'), arxiv.Result.Author('Sébastien Verel'), arxiv.Result.Author('Philippe Collard'), arxiv.Result.Author('Manuel Clergue')]	['cs.AI']		10.1145/1143997.1144098	http://arxiv.org/abs/0802.2429v1	Dans Proceedings of the 8th annual conference on Genetic and evolutionary computation - Genetic And Evolutionary Computation Conference, Seatle : \'Etats-Unis d'Am\'erique (2006)	http://arxiv.org/pdf/0802.2429v1	cs.AI	2008-02-18 07:30:04+00:00	In this paper we introduce a new selection scheme in cellular genetic algorithms (cGAs). Anisotropic Selection (AS) promotes diversity and allows accurate control of the selective pressure. First we compare this new scheme with the classical rectangular grid shapes solution according to the selective pressure: we can obtain the same takeover time with the two techniques although the spreading of …	Anisotropic selection in cellular genetic algorithms	2008-02-18 07:30:04+00:00
[arxiv.Result.Author('Clement Vidal')]	['cs.AI']	The text was improved in many respects, and a new figure was added. Cite as: Vidal, C. 2008. The Future of Scientific Simulations: from Artificial Life to Artificial Cosmogenesis. In Death And Anti-Death, Volume 6: Thirty Years After Kurt Godel (1906-1978), Ed. Charles Tandy, in press		http://arxiv.org/abs/0803.1087v3		http://arxiv.org/pdf/0803.1087v3	cs.AI	2008-03-07 14:42:02+00:00	This philosophical paper explores the relation between modern scientific simulations and the future of the universe. We argue that a simulation of an entire universe will result from future scientific activity. This requires us to tackle the challenge of simulating open-ended evolution at all levels in a single simulation. The simulation should encompass not only biological evolution, but also ph…	The Future of Scientific Simulations: from Artificial Life to Artificial Cosmogenesis	2008-12-02 10:47:50+00:00
[arxiv.Result.Author('Hang Dinh')]	['cs.AI']	This paper has been withdrawn		http://arxiv.org/abs/0803.1207v3		http://arxiv.org/pdf/0803.1207v3	cs.AI	2008-03-08 02:47:27+00:00	This paper has been withdrawn.	Serious Flaws in Korf et al.'s Analysis on Time Complexity of A*	2010-09-28 21:20:08+00:00
[arxiv.Result.Author('Denis Pallez'), arxiv.Result.Author('Philippe Collard'), arxiv.Result.Author('Thierry Baccino'), arxiv.Result.Author('Laurent Dumercy')]	['cs.AI']		10.1145/1274000.1274098	http://arxiv.org/abs/0803.3192v1	Dans Proceedings of the 2007 GECCO conference companion on Genetic and evolutionary computation - GECCO '07: the 2007 GECCO conference companion on Genetic and evolutionary computation, London : Royaume-Uni (2007)	http://arxiv.org/pdf/0803.3192v1	cs.AI	2008-03-21 16:11:38+00:00	In this paper, we describe a new algorithm that consists in combining an eye-tracker for minimizing the fatigue of a user during the evaluation process of Interactive Evolutionary Computation. The approach is then applied to the Interactive One-Max optimization problem.	Eye-Tracking Evolutionary Algorithm to minimize user's fatigue in IEC applied to Interactive One-Max problem	2008-03-21 16:11:38+00:00
[arxiv.Result.Author('Yoshiharu Maeno')]	['cs.AI']		10.1109/ICSMC.2009.5346826	http://arxiv.org/abs/0803.3363v2	Proceedings of the IEEE International Conference on Systems, Man and Cybernetics, San Antonio, October 2009	http://arxiv.org/pdf/0803.3363v2	cs.AI	2008-03-24 05:53:39+00:00	In this paper, I present a method to solve a node discovery problem in a networked organization. Covert nodes refer to the nodes which are not observable directly. They affect social interactions, but do not appear in the surveillance logs which record the participants of the social interactions. Discovering the covert nodes is defined as identifying the suspicious logs where the covert nodes wou…	Node discovery in a networked organization	2009-06-26 05:13:58+00:00
[arxiv.Result.Author('Fahem Kebair'), arxiv.Result.Author('Frédéric Serin')]	['cs.AI']			http://arxiv.org/abs/0803.3501v1	Multiagent Approach for the Representation of Information in a Decision Support System, Springer Berlin / Heidelberg (Ed.) (2006) 98-107	http://arxiv.org/pdf/0803.3501v1	cs.AI	2008-03-25 07:43:36+00:00	In an emergency situation, the actors need an assistance allowing them to react swiftly and efficiently. In this prospect, we present in this paper a decision support system that aims to prepare actors in a crisis situation thanks to a decision-making support. The global architecture of this system is presented in the first part. Then we focus on a part of this system which is designed to represe…	Multiagent Approach for the Representation of Information in a Decision Support System	2008-03-25 07:43:36+00:00
[arxiv.Result.Author('Yoshiharu Maeno'), arxiv.Result.Author('Yukio Ohsawa')]	['cs.AI']	This will be submitted to KES Journal	10.1504/IJAIP.2010.030531	http://arxiv.org/abs/0803.4074v2	International Journal of Advanced Intelligence Paradigms Vol.2, pp.125-139 (2010)	http://arxiv.org/pdf/0803.4074v2	cs.AI	2008-03-28 09:36:58+00:00	A new method is presented, that can help a person become aware of his or her unconscious preferences, and convey them to others in the form of verbal explanation. The method combines the concepts of reflection, visualization, and verbalization. The method was tested in an experiment where the unconscious preferences of the subjects for various artworks were investigated. In the experiment, two le…	Reflective visualization and verbalization of unconscious preference	2009-02-02 14:43:13+00:00
[arxiv.Result.Author('H. Owladeghaffari'), arxiv.Result.Author('M. Ejtemaei'), arxiv.Result.Author('M. Irannajad')]	['cs.AI', 'F.4.1']	InternationalConference on Smart Materials and Adaptive Structures: Mathematical Modeling and Computation		http://arxiv.org/abs/0804.0528v1		http://arxiv.org/pdf/0804.0528v1	cs.AI	2008-04-03 11:47:55+00:00	This paper describes application of rough set theory, on the analysis of hydrocyclone operation. In this manner, using Self Organizing Map (SOM) as preprocessing step, best crisp granules of data are obtained. Then, using a combining of SOM and rough set theory (RST)-called SORST-, the dominant rules on the information table, obtained from laboratory tests, are extracted. Based on these rules, an…	Application of Rough Set Theory to Analysis of Hydrocyclone Operation	2008-04-03 11:47:55+00:00
[arxiv.Result.Author('Fahem Kebair'), arxiv.Result.Author('Frédéric Serin'), arxiv.Result.Author('Cyrille Bertelle')]	['cs.AI']		10.1007/978-988-98671-5-7,978-988-98671-2-6	http://arxiv.org/abs/0804.0558v1	Dans Proceedings of the World Congress on Engineering - Proceedings of the World Congress on Engineering, London : Royaume-Uni (2007)	http://arxiv.org/pdf/0804.0558v1	cs.AI	2008-04-03 13:45:43+00:00	We are interested in the problem of multiagent systems development for risk detecting and emergency response in an uncertain and partially perceived environment. The evaluation of the current situation passes by three stages inside the multiagent system. In a first time, the situation is represented in a dynamic way. The second step, consists to characterise the situation and finally, it is compa…	Agent-Based Perception of an Environment in an Emergency Situation	2008-04-03 13:45:43+00:00
[arxiv.Result.Author('David Simoncini'), arxiv.Result.Author('Philippe Collard'), arxiv.Result.Author('Sébastien Verel'), arxiv.Result.Author('Manuel Clergue')]	['cs.AI']			http://arxiv.org/abs/0804.0852v1	Dans Proceedings of the IEEE Congress on Evolutionary Computation CEC2007 - IEEE Congress on Evolutionary Computation CEC2007, singapore : Singapour (2007)	http://arxiv.org/pdf/0804.0852v1	cs.AI	2008-04-05 13:27:51+00:00	In this paper, we study the influence of the selective pressure on the performance of cellular genetic algorithms. Cellular genetic algorithms are genetic algorithms where the population is embedded on a toroidal grid. This structure makes the propagation of the best so far individual slow down, and allows to keep in the population potentially good solutions. We present two selective pressure red…	On the Influence of Selection Operators on Performances in Cellular Genetic Algorithms	2008-04-05 13:27:51+00:00
[arxiv.Result.Author('Fionn Murtagh')]	['cs.AI', 'I.5; G.3; H.3; I.7; J.4']	5 pages, 8 citations. Accepted in Journal of Classification	10.1007/s00357-008-9007-7	http://arxiv.org/abs/0804.1244v1	Journal of Classification 25, 137-141, 2008	http://arxiv.org/pdf/0804.1244v1	cs.AI	2008-04-08 11:31:55+00:00	Review of: Brigitte Le Roux and Henry Rouanet, Geometric Data Analysis, From Correspondence Analysis to Structured Data Analysis, Kluwer, Dordrecht, 2004, xi+475 pp.	Geometric Data Analysis, From Correspondence Analysis to Structured Data Analysis (book review)	2008-04-08 11:31:55+00:00
[arxiv.Result.Author('Hamed Owladeghaffari')]	['cs.AI', 'F.4.1']	submitted to :The Sixth International Conference on Rough Sets and Current Trends in Computing; Akron, Ohio, USA,2008	10.1007/978-3-540-88425-5_35	http://arxiv.org/abs/0805.0459v1		http://arxiv.org/pdf/0805.0459v1	cs.AI	2008-05-05 04:19:50+00:00	In this study, we introduce general frame of MAny Connected Intelligent Particles Systems (MACIPS). Connections and interconnections between particles get a complex behavior of such merely simple system (system in system).Contribution of natural computing, under information granulation theory, are the main topics of this spacious skeleton. Upon this clue, we organize two algorithms involved a few…	Phase transition in SONFIS&SORST	2008-05-05 04:19:50+00:00
[arxiv.Result.Author('Kaijun Wang'), arxiv.Result.Author('Junying Zhang'), arxiv.Result.Author('Dan Li'), arxiv.Result.Author('Xinna Zhang'), arxiv.Result.Author('Tao Guo')]	['cs.AI']	an English version of original paper		http://arxiv.org/abs/0805.1096v1	K. Wang, J. Zhang, D. Li, X. Zhang and T. Guo. Adaptive Affinity Propagation Clustering. Acta Automatica Sinica, 33(12):1242-1246, 2007	http://arxiv.org/pdf/0805.1096v1	cs.AI	2008-05-08 04:20:20+00:00	Affinity propagation clustering (AP) has two limitations: it is hard to know what value of parameter 'preference' can yield an optimal clustering solution, and oscillations cannot be eliminated automatically if occur. The adaptive AP method is proposed to overcome these limitations, including adaptive scanning of preferences to search space of the number of clusters for finding the optimal cluste…	Adaptive Affinity Propagation Clustering	2008-05-08 04:20:20+00:00
[arxiv.Result.Author('H. Owladeghaffari'), arxiv.Result.Author('K. Shahriar'), arxiv.Result.Author('G. H. R. Saeedi')]	['cs.AI', 'F.4.1']	9 Pages,9 Figures,submitted to :The 21st World Mining Congress &EXPO 2008; 7-11 ;September 2008,;Krakow, Poland		http://arxiv.org/abs/0805.1288v1		http://arxiv.org/pdf/0805.1288v1	cs.AI	2008-05-09 07:08:57+00:00	Approximately more than 90% of all coal production in Iranian underground mines is derived directly longwall mining method. Out of seam dilution is one of the essential problems in these mines. Therefore the dilution can impose the additional cost of mining and milling. As a result, recognition of the effective parameters on the dilution has a remarkable role in industry. In this way, this paper …	Assessment of effective parameters on dilution using approximate reasoning methods in longwall mining method, Iran coal mines	2008-05-09 07:08:57+00:00
[arxiv.Result.Author('H. Owladeghaffari')]	['cs.AI', 'F.4.1']	8 PAGES,7 FIGURES		http://arxiv.org/abs/0805.2308v1		http://arxiv.org/pdf/0805.2308v1	cs.AI	2008-05-15 13:43:26+00:00	This study, fundamentals of fuzzy block theory, and its application in assessment of stability in underground openings, has surveyed. Using fuzzy topics and inserting them in to key block theory, in two ways, fundamentals of fuzzy block theory has been presented. In indirect combining, by coupling of adaptive Neuro Fuzzy Inference System (NFIS) and classic block theory, we could extract possible …	Toward Fuzzy block theory	2008-05-15 13:43:26+00:00
[arxiv.Result.Author('Hamed Owladeghaffari'), arxiv.Result.Author('Majid Ejtemaei'), arxiv.Result.Author('Mehdi Irannajad')]	['cs.AI']	8th. World Congress on Computational Mechanics (WCCM8) 5th. European Congress on Computational Methods in Applied Sciences and Engineering (ECCOMAS 2008) 2008 Venice, Italy		http://arxiv.org/abs/0805.2440v1		http://arxiv.org/pdf/0805.2440v1	cs.AI	2008-05-16 05:11:24+00:00	This paper describes application of information granulation theory, on the analysis of hydrocyclone perforamance. In this manner, using a combining of Self Organizing Map (SOM) and Neuro-Fuzzy Inference System (NFIS), crisp and fuzzy granules are obtained(briefly called SONFIS). Balancing of crisp granules and sub fuzzy granules, within non fuzzy information (initial granulation), is rendered in …	Analysis of hydrocyclone performance based on information granulation theory	2008-05-16 05:11:24+00:00
[arxiv.Result.Author('Francesco Buccafurri'), arxiv.Result.Author('Gianluca Caminiti')]	['cs.AI']	49 pages, 0 figures, to appear in Theory and Practice of Logic Programming (TPLP)		http://arxiv.org/abs/0805.3518v1		http://arxiv.org/pdf/0805.3518v1	cs.AI	2008-05-22 18:17:58+00:00	In everyday life it happens that a person has to reason about what other people think and how they behave, in order to achieve his goals. In other words, an individual may be required to adapt his behaviour by reasoning about the others' mental state. In this paper we focus on a knowledge representation language derived from logic programming which both supports the representation of mental state…	Logic programming with social features	2008-05-22 18:17:58+00:00
[arxiv.Result.Author('Anon Plangprasopchok'), arxiv.Result.Author('Kristina Lerman')]	['cs.AI']	14 Pages, Submitted to the Workshop on Web Mining and Web Usage Analysis (WebKDD 2008)		http://arxiv.org/abs/0805.3747v1		http://arxiv.org/pdf/0805.3747v1	cs.AI	2008-05-24 07:02:24+00:00	Many social Web sites allow users to publish content and annotate with descriptive metadata. In addition to flat tags, some social Web sites have recently began to allow users to organize their content and metadata hierarchically. The social photosharing site Flickr, for example, allows users to group related photos in sets, and related sets in collections. The social bookmarking site Del.icio.us…	Constructing Folksonomies from User-specified Relations on Flickr	2008-05-24 07:02:24+00:00
[arxiv.Result.Author('Fionn Murtagh'), arxiv.Result.Author('Adam Ganz'), arxiv.Result.Author('Stewart McKie')]	['cs.AI', 'I.5.4; I.2.7; H.3.1']	28 pages, 7 figures, 21 references	10.1016/j.patcog.2008.05.026	http://arxiv.org/abs/0805.3799v1	Pattern Recognition, 42 (2), 302-312, 2009	http://arxiv.org/pdf/0805.3799v1	cs.AI	2008-05-24 23:35:15+00:00	We analyze the style and structure of story narrative using the case of film scripts. The practical importance of this is noted, especially the need to have support tools for television movie writing. We use the Casablanca film script, and scripts from six episodes of CSI (Crime Scene Investigation). For analysis of style and structure, we quantify various central perspectives discussed in McKee'…	The Structure of Narrative: the Case of Film Scripts	2008-05-24 23:35:15+00:00
[arxiv.Result.Author('L. Jakaite'), arxiv.Result.Author('V. Schetinin')]	['cs.AI']	4 pages, 14th Nordic Baltic Conference on Biomedical Engineering and Medical Physics		http://arxiv.org/abs/0805.3802v1		http://arxiv.org/pdf/0805.3802v1	cs.AI	2008-05-25 00:06:29+00:00	In the last year more than 70,000 people have been brought to the UK hospitals with serious injuries. Each time a clinician has to urgently take a patient through a screening procedure to make a reliable decision on the trauma treatment. Typically, such procedure comprises around 20 tests; however the condition of a trauma patient remains very difficult to be tested properly. What happens if thes…	Feature Selection for Bayesian Evaluation of Trauma Death Risk	2008-05-25 00:06:29+00:00
[arxiv.Result.Author('Arnaud Martin')]	['cs.AI', 'I.4; I.5']			http://arxiv.org/abs/0805.3935v1	Dans Proceeding of the 9th International Conference on Information Fusion - Information Fusion, Florence : Italie (2006)	http://arxiv.org/pdf/0805.3935v1	cs.AI	2008-05-26 11:50:25+00:00	We present in this article a new evaluation method for classification and segmentation of textured images in uncertain environments. In uncertain environments, real classes and boundaries are known with only a partial certainty given by the experts. Most of the time, in many presented papers, only classification or only segmentation are considered and evaluated. Here, we propose to take into acco…	Fusion for Evaluation of Image Classification in Uncertain Environments	2008-05-26 11:50:25+00:00
[arxiv.Result.Author('Yoshiharu Maeno'), arxiv.Result.Author('Yukio Ohsawa')]	['cs.AI']	10 pages, and 2 figures		http://arxiv.org/abs/0805.3972v2		http://arxiv.org/pdf/0805.3972v2	cs.AI	2008-05-26 14:28:28+00:00	The investigation of the terrorist attack is a time-critical task. The investigators have a limited time window to diagnose the organizational background of the terrorists, to run down and arrest the wire-pullers, and to take an action to prevent or eradicate the terrorist attack. The intuitive interface to visualize the intelligence data set stimulates the investigators' experience and knowledge…	Intuitive visualization of the intelligence for the run-down of terrorist wire-pullers	2008-05-28 14:25:57+00:00
[arxiv.Result.Author('H. Owladeghaffari')]	['cs.AI']		10.1016/j.ijrmms.2008.09.001	http://arxiv.org/abs/0805.4560v1		http://arxiv.org/pdf/0805.4560v1	cs.AI	2008-05-29 14:39:57+00:00	This paper describes application of information granulation theory, on the design of rock engineering flowcharts. Firstly, an overall flowchart, based on information granulation theory has been highlighted. Information granulation theory, in crisp (non-fuzzy) or fuzzy format, can take into account engineering experiences (especially in fuzzy shape-incomplete information or superfluous), or engine…	Rock mechanics modeling based on soft granulation theory	2008-05-29 14:39:57+00:00
[arxiv.Result.Author('Pradorn Sureephong'), arxiv.Result.Author('Nopasit Chakpitak'), arxiv.Result.Author('Yacine Ouzrout'), arxiv.Result.Author('Abdelaziz Bouras')]	['cs.AI']			http://arxiv.org/abs/0806.0526v1	Dans Proceeding of International Conference on Advanced Design and Manufacture - International Conference on Advanced Design and Manufacture (ICADAM 2008), Sanya : Chine (2008)	http://arxiv.org/pdf/0806.0526v1	cs.AI	2008-06-03 12:38:50+00:00	Knowledge-based economy forces companies in the nation to group together as a cluster in order to maintain their competitiveness in the world market. The cluster development relies on two key success factors which are knowledge sharing and collaboration between the actors in the cluster. Thus, our study tries to propose knowledge management system to support knowledge management activities within…	An Ontology-based Knowledge Management System for Industry Clusters	2008-06-03 12:38:50+00:00
[arxiv.Result.Author('Khaled M. Khalil'), arxiv.Result.Author('M. Abdel-Aziz'), arxiv.Result.Author('Taymour T. Nazmy'), arxiv.Result.Author('Abdel-Badeeh M. Salem')]	['cs.AI']	6 pages, 5 figures, 1 table, accepted for MENDEL 2008 14th International Conference on Soft Computing, June 18-20, Brno, Czech Republic		http://arxiv.org/abs/0806.1280v1		http://arxiv.org/pdf/0806.1280v1	cs.AI	2008-06-07 12:46:56+00:00	Crisis response poses many of the most difficult information technology in crisis management. It requires information and communication-intensive efforts, utilized for reducing uncertainty, calculating and comparing costs and benefits, and managing resources in a fashion beyond those regularly available to handle routine problems. In this paper, we explore the benefits of artificial intelligence …	The Role of Artificial Intelligence Technologies in Crisis Response	2008-06-07 12:46:56+00:00
[arxiv.Result.Author('Arnaud Martin'), arxiv.Result.Author('Christophe Osswald')]	['cs.AI']	International Conference on Information Fusion, Qu\'ebec : Canada (2007)		http://arxiv.org/abs/0806.1640v1		http://arxiv.org/pdf/0806.1640v1	cs.AI	2008-06-10 12:03:43+00:00	We present and discuss a mixed conjunctive and disjunctive rule, a generalization of conflict repartition rules, and a combination of these two rules. In the belief functions theory one of the major problem is the conflict repartition enlightened by the famous Zadeh's example. To date, many combination rules have been proposed in order to solve a solution to this problem. Moreover, it can be impo…	Toward a combination rule to deal with partial conflict and specificity in belief functions theory	2008-06-10 12:03:43+00:00
[arxiv.Result.Author('Arnaud Martin'), arxiv.Result.Author('Christophe Osswald')]	['cs.AI', 'I.4; I.5']			http://arxiv.org/abs/0806.1797v1	Advances and Applications of DSmT for Information Fusion, Florentin Smarandache & Jean Dezert (Ed.) (2006) 69-88	http://arxiv.org/pdf/0806.1797v1	cs.AI	2008-06-11 07:05:48+00:00	In this chapter, we present and discuss a new generalized proportional conflict redistribution rule. The Dezert-Smarandache extension of the Demster-Shafer theory has relaunched the studies on the combination rules especially for the management of the conflict. Many combination rules have been proposed in the last few years. We study here different combination rules and compare them in terms of d…	A new generalization of the proportional conflict redistribution rule stable in terms of decision	2008-06-11 07:05:48+00:00
[arxiv.Result.Author('Arnaud Martin'), arxiv.Result.Author('Christophe Osswald')]	['cs.AI', 'I.4; I.5']			http://arxiv.org/abs/0806.1802v1	Revue Traitement du Signal 24, 2 (2007) 71-82	http://arxiv.org/pdf/0806.1802v1	cs.AI	2008-06-11 07:31:36+00:00	These last years, there were many studies on the problem of the conflict coming from information combination, especially in evidence theory. We can summarise the solutions for manage the conflict into three different approaches: first, we can try to suppress or reduce the conflict before the combination step, secondly, we can manage the conflict in order to give no influence of the conflict in th…	Une nouvelle règle de combinaison répartissant le conflit - Applications en imagerie Sonar et classification de cibles Radar	2008-06-11 07:31:36+00:00
[arxiv.Result.Author('Christian Schulte'), arxiv.Result.Author('Guido Tack')]	['cs.AI', 'D.3.2; D.3.3']	17 pages, 2 tables		http://arxiv.org/abs/0806.1806v1		http://arxiv.org/pdf/0806.1806v1	cs.AI	2008-06-11 08:03:35+00:00	When implementing a propagator for a constraint, one must decide about variants: When implementing min, should one also implement max? Should one implement linear equations both with and without coefficients? Constraint variants are ubiquitous: implementing them requires considerable (if not prohibitive) effort and decreases maintainability, but will deliver better performance. This paper shows h…	Perfect Derived Propagators	2008-06-11 08:03:35+00:00
[arxiv.Result.Author('Joseph Y. Halpern')]	['cs.AI']			http://arxiv.org/abs/0806.2140v1		http://arxiv.org/pdf/0806.2140v1	cs.AI	2008-06-12 19:27:57+00:00	A serious defect with the Halpern-Pearl (HP) definition of causality is repaired by combining a theory of causality with a theory of defaults. In addition, it is shown that (despite a claim to the contrary) a cause according to the HP condition need not be a single conjunct. A definition of causality motivated by Wright's NESS test is shown to always hold for a single conjunct. Moreover, conditio…	Defaults and Normality in Causal Structures	2008-06-12 19:27:57+00:00
[arxiv.Result.Author('Konstantin P. Wishnevsky')]	['cs.AI']	This paper has been withdrawn		http://arxiv.org/abs/0806.4511v5		http://arxiv.org/pdf/0806.4511v5	cs.AI	2008-06-27 12:59:45+00:00	This paper has been withdrawn by the author due to extremely unscientific errors.	The model of quantum evolution	2013-10-23 04:21:06+00:00
[arxiv.Result.Author('Arnaud Martin')]	['cs.AI', 'I.4; I.5']			http://arxiv.org/abs/0807.0627v1	International Conference on Information Fusion, Lens : France (2008)	http://arxiv.org/pdf/0807.0627v1	cs.AI	2008-07-03 19:46:21+00:00	The textured images' classification assumes to consider the images in terms of area with the same texture. In uncertain environment, it could be better to take an imprecise decision or to reject the area corresponding to an unlearning class. Moreover, on the areas that are the classification units, we can have more than one texture. These considerations allows us to develop a belief decision mode…	Belief decision support and reject for textured images characterization	2008-07-03 19:46:21+00:00
[arxiv.Result.Author('Fionn Murtagh')]	['cs.AI', 'I.5.4; H.3.1; I.2.7']	Sixth Annual Boole Lecture in Informatics, Boole Centre for Research in Informatics, Cork, Ireland, 29 April 2008. 28 pp., 17 figures. To appear, Computer Journal. This version: 3 typos corrected	10.1093/comjnl/bxn045	http://arxiv.org/abs/0807.0908v2	Computer Journal, 53 (3), 304-315, 2010	http://arxiv.org/pdf/0807.0908v2	cs.AI	2008-07-06 15:22:54+00:00	We study two aspects of information semantics: (i) the collection of all relationships, (ii) tracking and spotting anomaly and change. The first is implemented by endowing all relevant information spaces with a Euclidean metric in a common projected space. The second is modelled by an induced ultrametric. A very general way to achieve a Euclidean embedding of different information spaces based on…	The Correspondence Analysis Platform for Uncovering Deep Structure in Data and Information	2008-09-02 17:07:52+00:00
[arxiv.Result.Author('Florentin Smarandache')]	['cs.AI', 'I.4.8']	6 pages; SWIFT 2008 - Skovde Workshop on Information Fusion Topics, Sweden;		http://arxiv.org/abs/0807.1906v3	International Journal of Artificial Intelligence, Vol. 3, No. A09, 79-85, 2009	http://arxiv.org/pdf/0807.1906v3	cs.AI	2008-07-11 18:30:10+00:00	In this paper we extend Inagaki Weighted Operators fusion rule (WO) in information fusion by doing redistribution of not only the conflicting mass, but also of masses of non-empty intersections, that we call Double Weighted Operators (DWO). Then we propose a new fusion rule Class of Proportional Redistribution of Intersection Masses (CPRIM), which generates many interesting particular fusion rule…	Extension of Inagaki General Weighted Operators and A New Fusion Rule Class of Proportional Redistribution of Intersection Masses	2008-10-04 23:09:41+00:00
[arxiv.Result.Author('Arnaud Martin')]	['cs.AI']	Advances and Applications of DSmT for Information Fusion, Florentin Smarandache & Jean Dezert (Ed.) (2008) Pnd		http://arxiv.org/abs/0807.3483v1		http://arxiv.org/pdf/0807.3483v1	cs.AI	2008-07-22 13:50:22+00:00	In this chapter, we propose a new practical codification of the elements of the Venn diagram in order to easily manipulate the focal elements. In order to reduce the complexity, the eventual constraints must be integrated in the codification at the beginning. Hence, we only consider a reduced hyper power set $D_r^\Theta$ that can be $2^\Theta$ or $D^\Theta$. We describe all the steps of a general…	Implementing general belief function framework with a practical codification for low complexity	2008-07-22 13:50:22+00:00
[arxiv.Result.Author('Jean Dezert'), arxiv.Result.Author('Florentin Smarandache')]	['cs.AI']			http://arxiv.org/abs/0807.3669v1	Fusion 2008 International Conference on Information Fusion, Cologne : Allemagne (2008)	http://arxiv.org/pdf/0807.3669v1	cs.AI	2008-07-23 13:49:30+00:00	In this paper, we propose in Dezert-Smarandache Theory (DSmT) framework, a new probabilistic transformation, called DSmP, in order to build a subjective probability measure from any basic belief assignment defined on any model of the frame of discernment. Several examples are given to show how the DSmP transformation works and we compare it to main existing transformations proposed in the literat…	A new probabilistic transformation of belief mass assignment	2008-07-23 13:49:30+00:00
[arxiv.Result.Author('Daniel Sonntag')]	['cs.AI', 'I.2.0']	10 pages, 3 figures		http://arxiv.org/abs/0807.4417v2		http://arxiv.org/pdf/0807.4417v2	cs.AI	2008-07-28 12:05:16+00:00	We discuss metacognitive modelling as an enhancement to cognitive modelling and computing. Metacognitive control mechanisms should enable AI systems to self-reflect, reason about their actions, and to adapt to new situations. In this respect, we propose implementation details of a knowledge taxonomy and an augmented data mining life cycle which supports a live integration of obtained models.	On Introspection, Metacognitive Control and Augmented Data Mining Live Cycles	2009-01-15 15:43:21+00:00
[arxiv.Result.Author('Sergio Miguel')]	['cs.AI', 'I.2.0']	63 pages, 4 figures, Spanish, mistakes erased		http://arxiv.org/abs/0807.4680v3		http://arxiv.org/pdf/0807.4680v3	cs.AI	2008-07-29 15:11:12+00:00	Each cognitive science tries to understand a set of cognitive behaviors. The structuring of knowledge of this nature's aspect is far from what it can be expected about a science. Until now universal standard consistently describing the set of cognitive behaviors has not been found, and there are many questions about the cognitive behaviors for which only there are opinions of members of the scien…	Hacia una teoria de unificacion para los comportamientos cognitivos	2008-10-19 12:01:24+00:00
[arxiv.Result.Author('Omid David-Tabibi'), arxiv.Result.Author('Nathan S. Netanyahu')]	['cs.AI', 'I.2.8']	9 pages		http://arxiv.org/abs/0808.1125v1	ICGA Journal, International Computer Games Association, Vol. 25, No. 3, pp. 153--161, September 2002	http://arxiv.org/pdf/0808.1125v1	cs.AI	2008-08-08 12:44:10+00:00	In this article we review standard null-move pruning and introduce our extended version of it, which we call verified null-move pruning. In verified null-move pruning, whenever the shallow null-move search indicates a fail-high, instead of cutting off the search from the current node, the search is continued with reduced depth. Our experiments with verified null-move pruning show that on average,…	Verified Null-Move Pruning	2008-08-08 12:44:10+00:00
[arxiv.Result.Author('Florentin Smarandache'), arxiv.Result.Author('V. Christianto')]	['cs.AI', 'I.2.3']	15 pages, 2 fuzzy and neutrosophic value tables, many diagrams		http://arxiv.org/abs/0808.3109v3	Studies in Logic, Grammar and Rethoric [Belarus], 17 (30), pp. 1-16, 2009.	http://arxiv.org/pdf/0808.3109v3	cs.AI	2008-08-22 16:10:36+00:00	We extend Knuth's 16 Boolean binary logic operators to fuzzy logic and neutrosophic logic binary operators. Then we generalize them to n-ary fuzzy logic and neutrosophic logic operators using the smarandache codification of the Venn diagram and a defined vector neutrosophic law. In such way, new operators in neutrosophic logic/set/probability are built.	n-ary Fuzzy Logic and Neutrosophic Logic Operators	2008-11-18 21:43:56+00:00
[arxiv.Result.Author('Martin Josef Geiger')]	['cs.AI']			http://arxiv.org/abs/0809.0271v1	Proceedings of the 4th EU/ME Workshop: Design and Evaluation of Advanced Hybrid Meta-Heuristics, November 4--5, Nottingham, United Kingdom, pp. 34-42	http://arxiv.org/pdf/0809.0271v1	cs.AI	2008-09-01 15:32:49+00:00	Various local search approaches have recently been applied to machine scheduling problems under multiple objectives. Their foremost consideration is the identification of the set of Pareto optimal alternatives. An important aspect of successfully solving these problems lies in the definition of an appropriate neighbourhood structure. Unclear in this context remains, how interdependencies within t…	Randomised Variable Neighbourhood Search for Multi Objective Optimisation	2008-09-01 15:32:49+00:00
[arxiv.Result.Author('Martin Josef Geiger')]	['cs.AI']	Proceedings of the 18th International Conference on Multiple Criteria Decision Making, Chania, Greece, June 19-23, 2006		http://arxiv.org/abs/0809.0406v1		http://arxiv.org/pdf/0809.0406v1	cs.AI	2008-09-02 11:29:45+00:00	The paper describes the proposition and application of a local search metaheuristic for multi-objective optimization problems. It is based on two main principles of heuristic search, intensification through variable neighborhoods, and diversification through perturbations and successive iterations in favorable regions of the search space. The concept is successfully tested on permutation flow sho…	Foundations of the Pareto Iterated Local Search Metaheuristic	2008-09-02 11:29:45+00:00
[arxiv.Result.Author('Martin Josef Geiger')]	['cs.AI']			http://arxiv.org/abs/0809.0410v1	Habenicht, W. et al. (eds.): Multi-Criteria- und Fuzzy Systeme in Theorie und Praxis-Loesungsansaetze fuer Entscheidungsprobleme mit komplexen Zielsystemen, 2003, ISBN 3-8244-7864-1, pp. 191-207	http://arxiv.org/pdf/0809.0410v1	cs.AI	2008-09-02 11:39:52+00:00	The article describes an investigation of the effectiveness of genetic algorithms for multi-objective combinatorial optimization (MOCO) by presenting an application for the vehicle routing problem with soft time windows. The work is motivated by the question, if and how the problem structure influences the effectiveness of different configurations of the genetic algorithm. Computational results a…	A Computational Study of Genetic Crossover Operators for Multi-Objective Vehicle Routing Problem with Soft Time Windows	2008-09-02 11:39:52+00:00
[arxiv.Result.Author('Martin Josef Geiger')]	['cs.AI']			http://arxiv.org/abs/0809.0416v1	Proceedings of the Metaheuristics International Conference MIC'2001, Porto, Portugal, pp. 349-353	http://arxiv.org/pdf/0809.0416v1	cs.AI	2008-09-02 12:08:56+00:00	The talk describes a general approach of a genetic algorithm for multiple objective optimization problems. A particular dominance relation between the individuals of the population is used to define a fitness operator, enabling the genetic algorithm to adress even problems with efficient, but convex-dominated alternatives. The algorithm is implemented in a multilingual computer program, solving v…	Genetic Algorithms for multiple objective vehicle routing	2008-09-02 12:08:56+00:00
[arxiv.Result.Author('Martin Josef Geiger'), arxiv.Result.Author('Wolf Wenger')]	['cs.AI']	Proceedings of the 7th EU/ME Workshop: Adaptive, Self-Adaptive, and Multi-Level Metaheuristics, Malaga, Spain, November 16-17, 2006		http://arxiv.org/abs/0809.0610v1		http://arxiv.org/pdf/0809.0610v1	cs.AI	2008-09-03 12:22:08+00:00	The article presents a framework for the resolution of rich vehicle routing problems which are difficult to address with standard optimization techniques. We use local search on the basis on variable neighborhood search for the construction of the solutions, but embed the techniques in a flexible framework that allows the consideration of complex side constraints of the problem such as time windo…	A framework for the interactive resolution of multi-objective vehicle routing problems	2008-09-03 12:22:08+00:00
[arxiv.Result.Author('Martin Josef Geiger'), arxiv.Result.Author('Sanja Petrovic')]	['cs.AI']			http://arxiv.org/abs/0809.0662v1	Proceedings of the Post Graduate Research Conference in Electronics, Photonics, Communications & Networks and Computing Science PREP 2004, University of Hertfordshire, Great Britain, pp. 146-147	http://arxiv.org/pdf/0809.0662v1	cs.AI	2008-09-03 16:16:43+00:00	The integration of fuzzy set theory and fuzzy logic into scheduling is a rather new aspect with growing importance for manufacturing applications, resulting in various unsolved aspects. In the current paper, we investigate an improved local search technique for fuzzy scheduling problems with fitness plateaus, using a multi criteria formulation of the problem. We especially address the problem of …	Improving Local Search for Fuzzy Scheduling Problems	2008-09-03 16:16:43+00:00
[arxiv.Result.Author('Martin Josef Geiger')]	['cs.AI']			http://arxiv.org/abs/0809.0755v1	The Fourth International Conference on Evolutionary Multi-Criterion Optimization: Late Breaking Papers, Matsushima, Japan, March 2007, pp. 53-56	http://arxiv.org/pdf/0809.0755v1	cs.AI	2008-09-04 07:02:29+00:00	The article proposes a heuristic approximation approach to the bin packing problem under multiple objectives. In addition to the traditional objective of minimizing the number of bins, the heterogeneousness of the elements in each bin is minimized, leading to a biobjective formulation of the problem with a tradeoff between the number of bins and their heterogeneousness. An extension of the Best-F…	Bin Packing Under Multiple Objectives - a Heuristic Approximation Approach	2008-09-04 07:02:29+00:00
[arxiv.Result.Author('Martin Josef Geiger')]	['cs.AI']			http://arxiv.org/abs/0809.0757v1	Proceedings of the 7th International Conference on the Practice and Theory of Automated Timetabling PATAT 2008, August 19-22, Montreal, Canada	http://arxiv.org/pdf/0809.0757v1	cs.AI	2008-09-04 07:12:02+00:00	The article presents a local search approach for the solution of timetabling problems in general, with a particular implementation for competition track 3 of the International Timetabling Competition 2007 (ITC 2007). The heuristic search procedure is based on Threshold Accepting to overcome local optima. A stochastic neighborhood is proposed and implemented, randomly removing and reassigning even…	An application of the Threshold Accepting metaheuristic for curriculum based course timetabling	2008-09-04 07:12:02+00:00
[arxiv.Result.Author('Martin Josef Geiger'), arxiv.Result.Author('Wolf Wenger')]	['cs.AI']	Proceedings of the 18th Mini Euro Conference on Variable Neighborhood Search, November 23-25, 2005, Puerto de La Cruz, Tenerife, Spain, ISBN 84-689-5679-1		http://arxiv.org/abs/0809.1077v1		http://arxiv.org/pdf/0809.1077v1	cs.AI	2008-09-05 17:02:55+00:00	The paper presents a study of local search heuristics in general and variable neighborhood search in particular for the resolution of an assignment problem studied in the practical work of universities. Here, students have to be assigned to scientific topics which are proposed and supported by members of staff. The problem involves the optimization under given preferences of students which may be…	Variable Neighborhood Search for the University Lecturer-Student Assignment Problem	2008-09-05 17:02:55+00:00
[arxiv.Result.Author('Matti Järvisalo'), arxiv.Result.Author('Emilia Oikarinen')]	['cs.AI']	27 pages, 5 figures, 1 table	10.1017/S1471068408003578	http://arxiv.org/abs/0809.3204v1	Theory and Practice of Logic Programming, 8(5-6):691-716, 2008	http://arxiv.org/pdf/0809.3204v1	cs.AI	2008-09-18 16:35:20+00:00	We introduce an extended tableau calculus for answer set programming (ASP). The proof system is based on the ASP tableaux defined in [Gebser&Schaub, ICLP 2006], with an added extension rule. We investigate the power of Extended ASP Tableaux both theoretically and empirically. We study the relationship of Extended ASP Tableaux with the Extended Resolution proof system defined by Tseitin for sets o…	Extended ASP tableaux and rule redundancy in normal logic programs	2008-09-18 16:35:20+00:00
[arxiv.Result.Author('Emilia Oikarinen'), arxiv.Result.Author('Tomi Janhunen')]	['cs.AI']	44 pages, 2 tables		http://arxiv.org/abs/0809.4582v1		http://arxiv.org/pdf/0809.4582v1	cs.AI	2008-09-26 10:32:32+00:00	In this paper, a Gaifman-Shapiro-style module architecture is tailored to the case of Smodels programs under the stable model semantics. The composition of Smodels program modules is suitably limited by module conditions which ensure the compatibility of the module system with stable models. Hence the semantics of an entire Smodels program depends directly on stable models assigned to its modules…	Achieving compositionality of the stable model semantics for Smodels programs	2008-09-26 10:32:32+00:00
[arxiv.Result.Author('Wilson Wong'), arxiv.Result.Author('Wei Liu'), arxiv.Result.Author('Mohammed Bennamoun')]	['cs.AI']	More information is available at http://explorer.csse.uwa.edu.au/reference/		http://arxiv.org/abs/0810.0139v1	3rd International Joint Conference on Natural Language Processing (IJCNLP), 2008, pages 103-110	http://arxiv.org/pdf/0810.0139v1	cs.AI	2008-10-01 12:49:24+00:00	Most research related to unithood were conducted as part of a larger effort for the determination of termhood. Consequently, novelties are rare in this small sub-field of term extraction. In addition, existing work were mostly empirically motivated and derived. We propose a new probabilistically-derived measure, independent of any influences of termhood, that provides dedicated measures to gather…	Determining the Unithood of Word Sequences using a Probabilistic Approach	2008-10-01 12:49:24+00:00
[arxiv.Result.Author('Wilson Wong'), arxiv.Result.Author('Wei Liu'), arxiv.Result.Author('Mohammed Bennamoun')]	['cs.AI']	More information is available at http://explorer.csse.uwa.edu.au/reference/		http://arxiv.org/abs/0810.0156v1	10th Conference of the Pacific Association for Computational Linguistics (PACLING), 2007, pages 246-254	http://arxiv.org/pdf/0810.0156v1	cs.AI	2008-10-01 13:00:19+00:00	Most works related to unithood were conducted as part of a larger effort for the determination of termhood. Consequently, the number of independent research that study the notion of unithood and produce dedicated techniques for measuring unithood is extremely small. We propose a new approach, independent of any influences of termhood, that provides dedicated measures to gather linguistic evidence…	Determining the Unithood of Word Sequences using Mutual Information and Independence Measure	2008-10-01 13:00:19+00:00
[arxiv.Result.Author('Wilson Wong'), arxiv.Result.Author('Wei Liu'), arxiv.Result.Author('Mohammed Bennamoun')]	['cs.AI']	More information is available at http://explorer.csse.uwa.edu.au/reference/		http://arxiv.org/abs/0810.0332v1	IJCAI Workshop on Analytics for Noisy Unstructured Text Data (AND), 2007, pages 55-62	http://arxiv.org/pdf/0810.0332v1	cs.AI	2008-10-02 03:42:12+00:00	An increasing number of approaches for ontology engineering from text are gearing towards the use of online sources such as company intranet and the World Wide Web. Despite such rise, not much work can be found in aspects of preprocessing and cleaning dirty texts from online sources. This paper presents an enhancement of an Integrated Scoring for Spelling error correction, Abbreviation expansion …	Enhanced Integrated Scoring for Cleaning Dirty Texts	2008-10-02 03:42:12+00:00
[arxiv.Result.Author('Hubie Chen'), arxiv.Result.Author('Omer Gimenez')]	['cs.AI']			http://arxiv.org/abs/0810.1186v2		http://arxiv.org/pdf/0810.1186v2	cs.AI	2008-10-07 13:10:26+00:00	We present a domain-independent algorithm that computes macros in a novel way. Our algorithm computes macros "on-the-fly" for a given set of states and does not require previously learned or inferred information, nor prior domain knowledge. The algorithm is used to define new domain-independent tractable classes of classical planning that are proved to include \emph{Blocksworld-arm} and \emph{Tow…	On-the-fly Macros	2012-07-05 14:54:51+00:00
[arxiv.Result.Author('Hamed Owladeghaffari'), arxiv.Result.Author('Witold Pedrycz'), arxiv.Result.Author('Mostafa Sharifzadeh')]	['cs.AI']		10.1109/CANS.2008.8	http://arxiv.org/abs/0810.2046v1		http://arxiv.org/pdf/0810.2046v1	cs.AI	2008-10-11 19:09:22+00:00	In this study, we reproduce two new hybrid intelligent systems, involve three prominent intelligent computing and approximate reasoning methods: Self Organizing feature Map (SOM), Neruo-Fuzzy Inference System and Rough Set Theory (RST),called SONFIS and SORST. We show how our algorithms can be construed as a linkage of government-society interactions, where government catches various states of be…	Modeling of Social Transitions Using Intelligent Systems	2008-10-11 19:09:22+00:00
[arxiv.Result.Author('R. Musehane'), arxiv.Result.Author('F. Netshiongolwe'), arxiv.Result.Author('F. V. Nelwamondo'), arxiv.Result.Author('L. Masisi'), arxiv.Result.Author('T. Marwala')]	['cs.AI']	6 pages		http://arxiv.org/abs/0810.3865v1		http://arxiv.org/pdf/0810.3865v1	cs.AI	2008-10-21 15:42:16+00:00	The paper presents the investigation and implementation of the relationship between diversity and the performance of multiple classifiers on classification accuracy. The study is critical as to build classifiers that are strong and can generalize better. The parameters of the neural network within the committee were varied to induce diversity; hence structural diversity is the focus for this stud…	Relationship between Diversity and Perfomance of Multiple Classifiers for Decision Support	2008-10-21 15:42:16+00:00
[arxiv.Result.Author('Ayan Acharya'), arxiv.Result.Author('Deepyaman Maiti'), arxiv.Result.Author('Aritra Banerjee'), arxiv.Result.Author('Amit Konar')]	['cs.AI']	2008 IEEE Region 10 Colloquium and the Third ICIIS, Kharagpur, INDIA. Paper ID: 250		http://arxiv.org/abs/0811.0131v1		http://arxiv.org/pdf/0811.0131v1	cs.AI	2008-11-02 06:07:34+00:00	The paper presents an exponential pheromone deposition rule to modify the basic ant system algorithm which employs constant deposition rule. A stability analysis using differential equation is carried out to find out the values of parameters that make the ant system dynamics stable for both kinds of deposition rule. A roadmap of connected cities is chosen as the problem environment where the shor…	Balancing Exploration and Exploitation by an Elitist Ant System with Exponential Pheromone Deposition Rule	2008-11-02 06:07:34+00:00
[arxiv.Result.Author('Deepyaman Maiti'), arxiv.Result.Author('Ayan Acharya'), arxiv.Result.Author('Amit Konar'), arxiv.Result.Author('Janarthanan Ramadoss')]	['cs.AI']	4th IEEE International Conference on Information and Automation for Sustainability, 2008	10.1109/ICIAFS.2008.4783925	http://arxiv.org/abs/0811.0134v1		http://arxiv.org/pdf/0811.0134v1	cs.AI	2008-11-02 06:22:55+00:00	This article presents a unique design for a parser using the Ant Colony Optimization algorithm. The paper implements the intuitive thought process of human mind through the activities of artificial ants. The scheme presented here uses a bottom-up approach and the parsing program can directly use ambiguous or redundant grammars. We allocate a node corresponding to each production rule present in t…	A Novel Parser Design Algorithm Based on Artificial Ants	2008-11-02 06:22:55+00:00
[arxiv.Result.Author('Ayan Acharya'), arxiv.Result.Author('Deepyaman Maiti'), arxiv.Result.Author('Aritra Banerjee'), arxiv.Result.Author('R. Janarthanan'), arxiv.Result.Author('Amit Konar')]	['cs.AI']	16th IEEE International Conference on Advanced Computing and Communication, 2008	10.1109/ADCOM.2008.4760419	http://arxiv.org/abs/0811.0136v1		http://arxiv.org/pdf/0811.0136v1	cs.AI	2008-11-02 06:28:50+00:00	The paper presents an exponential pheromone deposition approach to improve the performance of classical Ant System algorithm which employs uniform deposition rule. A simplified analysis using differential equations is carried out to study the stability of basic ant system dynamics with both exponential and constant deposition rules. A roadmap of connected cities, where the shortest path between t…	Extension of Max-Min Ant System with Exponential Pheromone Deposition Rule	2008-11-02 06:28:50+00:00
[arxiv.Result.Author('Alain Lelu'), arxiv.Result.Author('Martine Cadot'), arxiv.Result.Author('Pascal Cuxac')]	['cs.AI']			http://arxiv.org/abs/0811.0340v1	International Workshop on Webometrics, Informetrics and Scientometrics & Seventh COLLNET Meeting, France (2006)	http://arxiv.org/pdf/0811.0340v1	cs.AI	2008-11-03 16:56:51+00:00	We address here two major challenges presented by dynamic data mining: 1) the stability challenge: we have implemented a rigorous incremental density-based clustering algorithm, independent from any initial conditions and ordering of the data-vectors stream, 2) the cognitive challenge: we have implemented a stringent selection process of association rules between clusters at time t-1 and time t f…	Document stream clustering: experimenting an incremental algorithm and AR-based tools for highlighting dynamic trends	2008-11-03 16:56:51+00:00
[arxiv.Result.Author('Alain Lelu'), arxiv.Result.Author('Pascal Cuxac'), arxiv.Result.Author('Joel Johansson')]	['cs.AI']			http://arxiv.org/abs/0811.0602v1	JADT 2006 : 8es Journ\'ees internationales d'Analyse statistique des Donn\'ees Textuelles, France (2006)	http://arxiv.org/pdf/0811.0602v1	cs.AI	2008-11-04 20:42:52+00:00	Data-stream clustering is an ever-expanding subdomain of knowledge extraction. Most of the past and present research effort aims at efficient scaling up for the huge data repositories. Our approach focuses on qualitative improvement, mainly for "weak signals" detection and precise tracking of topical evolutions in the framework of information watch - though scalability is intrinsically guaranteed…	Classification dynamique d'un flux documentaire : une évaluation statique préalable de l'algorithme GERMEN	2008-11-04 20:42:52+00:00
[arxiv.Result.Author('Florence Le Ber'), arxiv.Result.Author('Christian Brassac')]	['cs.AI']			http://arxiv.org/abs/0811.0942v1	Revue d'Anthropologie des Connaissances 2, 2 (2008) 151-168	http://arxiv.org/pdf/0811.0942v1	cs.AI	2008-11-06 13:35:12+00:00	This paper gives an introduction to this issue, and presents the framework and the main steps of the Rosa project. Four teams of researchers, agronomists, computer scientists, psychologists and linguists were involved during five years within this project that aimed at the development of a knowledge based system. The purpose of the Rosa system is the modelling and the comparison of farm spatial o…	Étude longitudinale d'une procédure de modélisation de connaissances en matière de gestion du territoire agricole	2008-11-06 13:35:12+00:00
[arxiv.Result.Author('Anon Plangprasopchok'), arxiv.Result.Author('Kristina Lerman')]	['cs.AI', 'H.2.8; I.5.1']	29 Pages, Accepted for publication at ACM Transactions on Knowledge Discovery from Data(TKDD) on March 2, 2010		http://arxiv.org/abs/0811.1319v2		http://arxiv.org/pdf/0811.1319v2	cs.AI	2008-11-09 05:49:53+00:00	Collaborative tagging systems, such as Delicious, CiteULike, and others, allow users to annotate resources, e.g., Web pages or scientific papers, with descriptive labels called tags. The social annotations contributed by thousands of users, can potentially be used to infer categorical knowledge, classify documents or recommend new relevant information. Traditional text inference methods do not ma…	Modeling Social Annotation: a Bayesian Approach	2010-05-26 23:06:48+00:00
[arxiv.Result.Author('Chendong Li')]	['cs.AI']	5 pages, 2 figures, 1 table. Accepted by ICOR 2008		http://arxiv.org/abs/0811.1618v1		http://arxiv.org/pdf/0811.1618v1	cs.AI	2008-11-11 02:33:30+00:00	Airport gate assignment is of great importance in airport operations. In this paper, we study the Airport Gate Assignment Problem (AGAP), propose a new model and implement the model with Optimization Programming language (OPL). With the objective to minimize the number of conflicts of any two adjacent aircrafts assigned to the same gate, we build a mathematical model with logical constraints and …	Airport Gate Assignment: New Model and Implementation	2008-11-11 02:33:30+00:00
[arxiv.Result.Author('Sarah Wright'), arxiv.Result.Author('Tshilidzi Marwala')]	['cs.AI']	23 pages		http://arxiv.org/abs/0811.1711v1		http://arxiv.org/pdf/0811.1711v1	cs.AI	2008-11-11 14:09:36+00:00	This paper investigates the use of different Artificial Intelligence methods to predict the values of several continuous variables from a Steam Generator. The objective was to determine how the different artificial intelligence methods performed in making predictions on the given dataset. The artificial intelligence methods evaluated were Neural Networks, Support Vector Machines, and Adaptive Neu…	Artificial Intelligence Techniques for Steam Generator Modelling	2008-11-11 14:09:36+00:00
[arxiv.Result.Author('Marko Horvat')]	['cs.AI']	The paper needs to be redesigned		http://arxiv.org/abs/0812.0885v4		http://arxiv.org/pdf/0812.0885v4	cs.AI	2008-12-04 09:25:37+00:00	Theoretical analysis of machine intelligence (MI) is useful for defining a common platform in both theoretical and applied artificial intelligence (AI). The goal of this paper is to set canonical definitions that can assist pragmatic research in both strong and weak AI. Described epistemological features of machine intelligence include relationship between intelligent behavior, intelligent and un…	Elementary epistemological features of machine intelligence	2017-06-30 14:10:03+00:00
[truncated: 9,491 more rows]
